# Supplementary material for: N 2,N 2,N 5,N 5-Tetra­kis(2-chloro­ethyl)-3,4-dimethyl­thio­phene-2,5-dicarboxamide
Source: Acta Crystallogr Sect E Struct Rep Online. 2009 Dec 12;66(Pt 1):o100. doi: 10.1107/S1600536809052374 (PMC2980083; doi:10.1107/S1600536809052374)
Supplement: Supplementary file 1 [file e-66-0o100-sup1.cif]

##############################################################################
###                                                                        ###
###        Electronic paper (Acta Crystallographica Section E)             ###
###                                                                        ###
##############################################################################
#                                                                            #
# This CIF contains the data in a paper accepted for publication in Acta     #
# Crystallographica Section E. It conforms to the requirements of Notes      #
# for Authors for Section E, and has been peer reviewed under the auspices   #
# of the IUCr Commission on Journals.                                        #
#                                                                            #
# Full details of the Crystallographic Information File format               #
# are given in the paper "The Crystallographic Information File (CIF):       #
# a New Standard Archive File for Crystallography" by S. R. Hall, F. H.      #
# Allen and I. D. Brown [Acta Cryst. (1991), A47, 655-685].                  #
#                                                                            #
# The current version of the core CIF dictionary is obtainable from          #
# ftp://ftp.iucr.org/pub/cif_core.dic. The current version number is 2.4.    #
#                                                                            #
# Software is freely available for graphical display of the structure(s) in  #
# this CIF.  For information consult the CIF home page http://www.iucr.org/  #
# cif/home.html                                                              #
#                                                                            #
# This file may be used for bona fide research purposes within the           #
# scientific community so long as proper attribution is given to the journal # 
# article from which it was obtained.                                        #
#                                                                            #
##############################################################################
                                             
data_I
_audit_creation_method     SHELXL-97
_chemical_name_systematic
;
<i>N</i>^2^,<i>N</i>^2^,<i>N</i>^5^,<i>N</i>^5^-Tetrakis(2-chloroethyl)-3,4-
dimethylthiophene-2,5-dicarboxamide
;
_chemical_name_common     ?
_chemical_formula_moiety     'C16 H22 Cl4 N2 O2 S'
_chemical_formula_sum     'C16 H22 Cl4 N2 O2 S'
_chemical_formula_iupac     'C16 H22 Cl4 N2 O2 S'
_chemical_formula_weight     448.22
_chemical_melting_point     ?
_symmetry_cell_setting     'Monoclinic'
_symmetry_space_group_name_H-M     'P 21/c'
_symmetry_space_group_name_Hall     '-P 2ybc'
loop_
    _symmetry_equiv_pos_as_xyz
    'x, y, z'
    '-x, y+1/2, -z+1/2'
    '-x, -y, -z'
    'x, -y-1/2, z-1/2'
_cell_length_a     7.9238(4)
_cell_length_b     21.1712(11)
_cell_length_c     12.6186(7)
_cell_angle_alpha     90.00
_cell_angle_beta     99.2380(10)
_cell_angle_gamma     90.00
_cell_volume     2089.39(19)
_cell_formula_units_Z     4
_cell_measurement_reflns_used     7657
_cell_measurement_theta_min     0.95
_cell_measurement_theta_max     28.28
_cell_measurement_temperature     298(2)
_exptl_crystal_description     block
_exptl_crystal_colour     white
_exptl_crystal_size_max     0.25
_exptl_crystal_size_mid     0.22
_exptl_crystal_size_min     0.20
_exptl_crystal_density_diffrn     1.425
_exptl_crystal_density_meas     ?
_exptl_crystal_density_method     'not measured'
_exptl_crystal_F_000     928
_exptl_absorpt_coefficient_mu     0.679
_exptl_absorpt_correction_type     Multi-Scan
_exptl_absorpt_process_details     '(SADABS; Sheldrick, 1996)'
_exptl_absorpt_correction_T_min     0.8486
_exptl_absorpt_correction_T_max     0.8762
_exptl_special_details
;
;
_diffrn_ambient_temperature     298(2)
_diffrn_radiation_type     MoK\a
_diffrn_radiation_wavelength     0.71073
_diffrn_radiation_source     'fine-focus sealed tube'
_diffrn_radiation_monochromator     graphite
_diffrn_measurement_device_type     'Bruker APEXII area-detector'
_diffrn_measurement_method     '\f and \w scan'
_diffrn_detector_area_resol_mean     ?
_diffrn_reflns_number     13412
_diffrn_reflns_av_R_equivalents     0.0177
_diffrn_reflns_av_sigmaI/netI     0.0167
_diffrn_reflns_theta_min     1.90
_diffrn_reflns_theta_max     26.00
_diffrn_reflns_theta_full     26.00
_diffrn_measured_fraction_theta_max     0.976
_diffrn_measured_fraction_theta_full     0.976
_diffrn_reflns_limit_h_min     -9
_diffrn_reflns_limit_h_max     9
_diffrn_reflns_limit_k_min     -26
_diffrn_reflns_limit_k_max     26
_diffrn_reflns_limit_l_min     -15
_diffrn_reflns_limit_l_max     15
_diffrn_standards_number     ?
_diffrn_standards_interval_count     ?
_diffrn_standards_interval_time     ?
_diffrn_standards_decay_%     ?
_refine_special_details
;
Refinement of <i>F</i>^2^ against ALL reflections. The weighted <i>R</i>-factor
<i>wR</i> and goodness of fit <i>S</i> are based on <i>F</i>^2^, conventional
<i>R</i>-factors <i>R</i> are based on <i>F</i>, with <i>F</i> set to zero for
negative <i>F</i>^2^. The threshold expression of <i>F</i>^2^ >
\s(<i>F</i>^2^) is used only for calculating <i>R</i>-factors(gt) <i>etc</i>.
and is not relevant to the choice of reflections for refinement.
<i>R</i>-factors based on <i>F</i>^2^ are statistically about twice as large
as those based on <i>F</i>, and <i>R</i>- factors based on ALL data will be
even larger.
;
_reflns_number_total     4008
_reflns_number_gt     3342
_reflns_threshold_expression     'I>2\s(I)'
_refine_ls_structure_factor_coef     Fsqd
_refine_ls_matrix_type     full
_refine_ls_R_factor_all     0.0499
_refine_ls_R_factor_gt     0.0423
_refine_ls_wR_factor_gt     0.1213
_refine_ls_wR_factor_ref     0.1258
_refine_ls_goodness_of_fit_ref     1.042
_refine_ls_restrained_S_all     1.042
_refine_ls_number_reflns     4008
_refine_ls_number_parameters     228
_refine_ls_number_restraints     0
_refine_ls_hydrogen_treatment     constr
_refine_ls_weighting_scheme     calc
_refine_ls_weighting_details
         'calc w=1/[\s^2^(Fo^2^)+(0.0694P)^2^+1.0128P] where P=(Fo^2^+2Fc^2^)/3'
_atom_sites_solution_hydrogens     geom
_atom_sites_solution_primary     direct
_atom_sites_solution_secondary     difmap
_refine_ls_shift/su_max     0.000
_refine_ls_shift/su_mean     0.000
_refine_diff_density_max     0.879
_refine_diff_density_min     -0.633
_refine_ls_extinction_method     none
_refine_ls_extinction_coef     ?
loop_
    _atom_type_symbol
    _atom_type_description
    _atom_type_scat_dispersion_real
    _atom_type_scat_dispersion_imag
    _atom_type_scat_source
    'C' 'C' 0.0033 0.0016
                         'International Tables Vol C Tables 4.2.6.8 and 6.1.1.4'
    'H' 'H' 0.0000 0.0000
                         'International Tables Vol C Tables 4.2.6.8 and 6.1.1.4'
    'N' 'N' 0.0061 0.0033
                         'International Tables Vol C Tables 4.2.6.8 and 6.1.1.4'
    'S' 'S' 0.1246 0.1234
                         'International Tables Vol C Tables 4.2.6.8 and 6.1.1.4'
    'Cl' 'Cl' 0.1484 0.1585
                         'International Tables Vol C Tables 4.2.6.8 and 6.1.1.4'
    'O' 'O' 0.0106 0.0060
                         'International Tables Vol C Tables 4.2.6.8 and 6.1.1.4'
_computing_data_collection     'APEX2 (Bruker, 2004)'
_computing_cell_refinement     'SAINT (Bruker, 2004)'
_computing_data_reduction     'SAINT (Bruker, 2004)'
_computing_structure_solution     'SHELXS97 (Sheldrick, 2008)'
_computing_structure_refinement     'SHELXL97 (Sheldrick, 2008)'
_computing_molecular_graphics     'SHELXLTL (Sheldrick, 2008)'
_computing_publication_material
                              'APEX2 (Bruker, 2004) and publCIF (Westrip, 2009)'
loop_
    _atom_site_type_symbol
    _atom_site_label
    _atom_site_fract_x
    _atom_site_fract_y
    _atom_site_fract_z
    _atom_site_U_iso_or_equiv
    _atom_site_adp_type
    _atom_site_calc_flag
    _atom_site_refinement_flags
    _atom_site_occupancy
    _atom_site_disorder_assembly
    _atom_site_disorder_group
    C C1 0.6440(3) 0.16192(11) 0.56639(16) 0.0422(5) Uani d . 1 . .
    C C2 0.4663(3) 0.10478(11) 0.41970(16) 0.0443(5) Uani d . 1 . .
    C C3 0.7314(3) 0.11337(11) 0.52879(16) 0.0443(5) Uani d . 1 . .
    C C4 0.6267(3) 0.07973(11) 0.44327(16) 0.0452(5) Uani d . 1 . .
    C C5 0.9129(3) 0.09640(14) 0.5718(2) 0.0604(7) Uani d . 1 . .
    H H5A 0.9596 0.1267 0.6251 0.091 Uiso calc R 1 . .
    H H5B 0.9788 0.0965 0.5142 0.091 Uiso calc R 1 . .
    H H5C 0.9166 0.0551 0.6034 0.091 Uiso calc R 1 . .
    C C6 0.6887(4) 0.02243(13) 0.3905(2) 0.0622(7) Uani d . 1 . .
    H H6A 0.5947 0.0033 0.3441 0.093 Uiso calc R 1 . .
    H H6B 0.7362 -0.0073 0.4445 0.093 Uiso calc R 1 . .
    H H6C 0.7749 0.0348 0.3491 0.093 Uiso calc R 1 . .
    C C7 0.3109(3) 0.08236(11) 0.34627(17) 0.0458(5) Uani d . 1 . .
    C C8 0.7126(3) 0.21071(11) 0.64859(17) 0.0422(5) Uani d . 1 . .
    C C9 0.6710(3) 0.13373(12) 0.79073(18) 0.0500(6) Uani d . 1 . .
    H H9A 0.7502 0.1203 0.8534 0.060 Uiso calc R 1 . .
    H H9B 0.6717 0.1022 0.7350 0.060 Uiso calc R 1 . .
    C C10 0.4939(4) 0.13895(13) 0.8188(2) 0.0643(7) Uani d . 1 . .
    H H10A 0.4128 0.1483 0.7547 0.077 Uiso calc R 1 . .
    H H10B 0.4904 0.1732 0.8694 0.077 Uiso calc R 1 . .
    C C11 0.7869(4) 0.24259(14) 0.8346(2) 0.0575(6) Uani d . 1 . .
    H H11A 0.7587 0.2291 0.9031 0.069 Uiso calc R 1 . .
    H H11B 0.7269 0.2819 0.8152 0.069 Uiso calc R 1 . .
    C C12 0.9744(4) 0.25440(18) 0.8472(3) 0.0832(10) Uani d . 1 . .
    H H12A 1.0070 0.2838 0.9059 0.100 Uiso calc R 1 . .
    H H12B 1.0009 0.2738 0.7822 0.100 Uiso calc R 1 . .
    C C13 0.4527(3) 0.10073(11) 0.18708(17) 0.0459(5) Uani d . 1 . .
    H H13A 0.4924 0.0670 0.1451 0.055 Uiso calc R 1 . .
    H H13B 0.5478 0.1132 0.2414 0.055 Uiso calc R 1 . .
    C C14 0.4016(3) 0.15598(12) 0.11482(18) 0.0504(6) Uani d . 1 . .
    H H14A 0.3109 0.1434 0.0577 0.060 Uiso calc R 1 . .
    H H14B 0.4985 0.1696 0.0824 0.060 Uiso calc R 1 . .
    C C15 0.1637(3) 0.05019(11) 0.17242(19) 0.0497(6) Uani d . 1 . .
    H H15A 0.1273 0.0125 0.2063 0.060 Uiso calc R 1 . .
    H H15B 0.1937 0.0379 0.1038 0.060 Uiso calc R 1 . .
    C C16 0.0165(3) 0.09661(13) 0.1536(2) 0.0577(6) Uani d . 1 . .
    H H16A 0.0514 0.1342 0.1190 0.069 Uiso calc R 1 . .
    H H16B -0.0148 0.1089 0.2219 0.069 Uiso calc R 1 . .
    Cl Cl1 1.09507(11) 0.18434(6) 0.87299(8) 0.0971(3) Uani d . 1 . .
    Cl Cl2 0.43645(12) 0.06673(3) 0.87659(6) 0.0720(2) Uani d . 1 . .
    Cl Cl3 -0.16257(10) 0.06186(4) 0.07135(7) 0.0781(3) Uani d . 1 . .
    Cl Cl4 0.32971(10) 0.22004(3) 0.18815(6) 0.0651(2) Uani d . 1 . .
    N N1 0.3156(2) 0.07637(9) 0.24030(14) 0.0420(4) Uani d . 1 . .
    N N2 0.7258(2) 0.19471(9) 0.75320(14) 0.0434(4) Uani d . 1 . .
    O O1 0.1805(3) 0.06964(11) 0.38336(14) 0.0699(6) Uani d . 1 . .
    O O2 0.7529(3) 0.26329(8) 0.62021(14) 0.0593(5) Uani d . 1 . .
    S S1 0.43739(8) 0.16811(3) 0.50083(4) 0.04896(18) Uani d . 1 . .
loop_
    _atom_site_aniso_label
    _atom_site_aniso_U_11
    _atom_site_aniso_U_22
    _atom_site_aniso_U_33
    _atom_site_aniso_U_12
    _atom_site_aniso_U_13
    _atom_site_aniso_U_23
    C1 0.0423(12) 0.0513(12) 0.0326(10) 0.0084(9) 0.0052(8) 0.0022(9)
    C2 0.0492(13) 0.0534(13) 0.0302(10) 0.0059(10) 0.0066(9) -0.0019(9)
    C3 0.0471(13) 0.0543(13) 0.0321(10) 0.0109(10) 0.0082(9) 0.0025(9)
    C4 0.0547(14) 0.0508(12) 0.0307(10) 0.0123(10) 0.0089(9) 0.0026(9)
    C5 0.0496(15) 0.0781(18) 0.0526(14) 0.0201(13) 0.0054(11) -0.0018(13)
    C6 0.0777(19) 0.0630(16) 0.0451(13) 0.0261(14) 0.0073(12) -0.0057(11)
    C7 0.0508(14) 0.0507(12) 0.0361(11) 0.0023(10) 0.0072(10) 0.0025(9)
    C8 0.0369(12) 0.0505(12) 0.0390(11) 0.0072(9) 0.0058(9) 0.0011(9)
    C9 0.0589(15) 0.0538(13) 0.0373(11) 0.0106(11) 0.0077(10) 0.0037(10)
    C10 0.0720(19) 0.0531(14) 0.0737(17) 0.0027(13) 0.0295(14) 0.0103(13)
    C11 0.0556(16) 0.0686(16) 0.0464(13) 0.0011(12) 0.0026(11) -0.0132(12)
    C12 0.068(2) 0.096(2) 0.079(2) -0.0103(17) -0.0062(16) -0.0104(18)
    C13 0.0453(13) 0.0577(13) 0.0357(11) 0.0011(10) 0.0093(9) -0.0033(9)
    C14 0.0542(15) 0.0603(14) 0.0376(11) -0.0078(11) 0.0100(10) -0.0009(10)
    C15 0.0568(15) 0.0478(12) 0.0435(12) -0.0091(11) 0.0049(10) -0.0084(10)
    C16 0.0510(15) 0.0590(15) 0.0592(15) -0.0086(12) -0.0024(11) -0.0083(12)
    Cl1 0.0548(5) 0.1416(9) 0.0898(6) 0.0198(5) -0.0041(4) 0.0276(6)
    Cl2 0.1030(6) 0.0533(4) 0.0654(4) -0.0134(3) 0.0309(4) -0.0015(3)
    Cl3 0.0515(4) 0.1027(6) 0.0773(5) -0.0200(4) 0.0019(3) -0.0212(4)
    Cl4 0.0750(5) 0.0475(3) 0.0758(5) -0.0069(3) 0.0213(4) -0.0027(3)
    N1 0.0468(11) 0.0451(10) 0.0340(9) -0.0025(8) 0.0056(8) -0.0029(7)
    N2 0.0432(11) 0.0517(10) 0.0346(9) 0.0023(8) 0.0037(7) -0.0030(8)
    O1 0.0591(12) 0.1096(17) 0.0431(9) -0.0159(11) 0.0148(8) 0.0033(10)
    O2 0.0674(12) 0.0544(10) 0.0566(10) -0.0052(8) 0.0112(9) 0.0066(8)
    S1 0.0447(3) 0.0604(4) 0.0402(3) 0.0135(3) 0.0020(2) -0.0095(2)
_geom_special_details
;
All e.s.d.'s (except the e.s.d. in the dihedral angle between two l.s. planes)
are estimated using the full covariance matrix. The cell e.s.d.'s are taken
into account individually in the estimation of e.s.d.'s in distances, angles
and torsion angles; correlations between e.s.d.'s in cell parameters are only
used when they are defined by crystal symmetry. An approximate (isotropic)
treatment of cell e.s.d.'s is used for estimating e.s.d.'s involving l.s.
planes.
;
loop_
    _geom_bond_atom_site_label_1
    _geom_bond_atom_site_label_2
    _geom_bond_site_symmetry_2
    _geom_bond_distance
    _geom_bond_publ_flag
    C1 C3 . 1.366(3) ?
    C1 C8 . 1.502(3) ?
    C1 S1 . 1.717(2) ?
    C2 C4 . 1.365(3) ?
    C2 C7 . 1.494(3) ?
    C2 S1 . 1.724(2) ?
    C3 C4 . 1.440(3) ?
    C3 C5 . 1.497(3) ?
    C4 C6 . 1.504(3) ?
    C5 H5A . 0.9600 ?
    C5 H5B . 0.9600 ?
    C5 H5C . 0.9600 ?
    C6 H6A . 0.9600 ?
    C6 H6B . 0.9600 ?
    C6 H6C . 0.9600 ?
    C7 O1 . 1.231(3) ?
    C7 N1 . 1.350(3) ?
    C8 O2 . 1.227(3) ?
    C8 N2 . 1.350(3) ?
    C9 N2 . 1.465(3) ?
    C9 C10 . 1.505(4) ?
    C9 H9A . 0.9700 ?
    C9 H9B . 0.9700 ?
    C10 Cl2 . 1.784(3) ?
    C10 H10A . 0.9700 ?
    C10 H10B . 0.9700 ?
    C11 N2 . 1.468(3) ?
    C11 C12 . 1.490(4) ?
    C11 H11A . 0.9700 ?
    C11 H11B . 0.9700 ?
    C12 Cl1 . 1.766(4) ?
    C12 H12A . 0.9700 ?
    C12 H12B . 0.9700 ?
    C13 N1 . 1.460(3) ?
    C13 C14 . 1.498(3) ?
    C13 H13A . 0.9700 ?
    C13 H13B . 0.9700 ?
    C14 Cl4 . 1.786(3) ?
    C14 H14A . 0.9700 ?
    C14 H14B . 0.9700 ?
    C15 N1 . 1.469(3) ?
    C15 C16 . 1.514(4) ?
    C15 H15A . 0.9700 ?
    C15 H15B . 0.9700 ?
    C16 Cl3 . 1.777(3) ?
    C16 H16A . 0.9700 ?
    C16 H16B . 0.9700 ?
loop_
    _geom_angle_atom_site_label_1
    _geom_angle_atom_site_label_2
    _geom_angle_atom_site_label_3
    _geom_angle_site_symmetry_1
    _geom_angle_site_symmetry_3
    _geom_angle
    _geom_angle_publ_flag
    C3 C1 C8 . . 127.6(2) ?
    C3 C1 S1 . . 112.81(17) ?
    C8 C1 S1 . . 119.44(16) ?
    C4 C2 C7 . . 131.1(2) ?
    C4 C2 S1 . . 112.36(17) ?
    C7 C2 S1 . . 116.12(17) ?
    C1 C3 C4 . . 111.6(2) ?
    C1 C3 C5 . . 124.5(2) ?
    C4 C3 C5 . . 123.9(2) ?
    C2 C4 C3 . . 112.1(2) ?
    C2 C4 C6 . . 125.2(2) ?
    C3 C4 C6 . . 122.7(2) ?
    C3 C5 H5A . . 109.5 ?
    C3 C5 H5B . . 109.5 ?
    H5A C5 H5B . . 109.5 ?
    C3 C5 H5C . . 109.5 ?
    H5A C5 H5C . . 109.5 ?
    H5B C5 H5C . . 109.5 ?
    C4 C6 H6A . . 109.5 ?
    C4 C6 H6B . . 109.5 ?
    H6A C6 H6B . . 109.5 ?
    C4 C6 H6C . . 109.5 ?
    H6A C6 H6C . . 109.5 ?
    H6B C6 H6C . . 109.5 ?
    O1 C7 N1 . . 121.0(2) ?
    O1 C7 C2 . . 119.5(2) ?
    N1 C7 C2 . . 119.6(2) ?
    O2 C8 N2 . . 122.0(2) ?
    O2 C8 C1 . . 120.3(2) ?
    N2 C8 C1 . . 117.7(2) ?
    N2 C9 C10 . . 110.34(19) ?
    N2 C9 H9A . . 109.6 ?
    C10 C9 H9A . . 109.6 ?
    N2 C9 H9B . . 109.6 ?
    C10 C9 H9B . . 109.6 ?
    H9A C9 H9B . . 108.1 ?
    C9 C10 Cl2 . . 110.00(19) ?
    C9 C10 H10A . . 109.7 ?
    Cl2 C10 H10A . . 109.7 ?
    C9 C10 H10B . . 109.7 ?
    Cl2 C10 H10B . . 109.7 ?
    H10A C10 H10B . . 108.2 ?
    N2 C11 C12 . . 113.7(2) ?
    N2 C11 H11A . . 108.8 ?
    C12 C11 H11A . . 108.8 ?
    N2 C11 H11B . . 108.8 ?
    C12 C11 H11B . . 108.8 ?
    H11A C11 H11B . . 107.7 ?
    C11 C12 Cl1 . . 112.3(3) ?
    C11 C12 H12A . . 109.1 ?
    Cl1 C12 H12A . . 109.1 ?
    C11 C12 H12B . . 109.1 ?
    Cl1 C12 H12B . . 109.1 ?
    H12A C12 H12B . . 107.9 ?
    N1 C13 C14 . . 114.0(2) ?
    N1 C13 H13A . . 108.7 ?
    C14 C13 H13A . . 108.7 ?
    N1 C13 H13B . . 108.7 ?
    C14 C13 H13B . . 108.7 ?
    H13A C13 H13B . . 107.6 ?
    C13 C14 Cl4 . . 110.80(15) ?
    C13 C14 H14A . . 109.5 ?
    Cl4 C14 H14A . . 109.5 ?
    C13 C14 H14B . . 109.5 ?
    Cl4 C14 H14B . . 109.5 ?
    H14A C14 H14B . . 108.1 ?
    N1 C15 C16 . . 112.64(19) ?
    N1 C15 H15A . . 109.1 ?
    C16 C15 H15A . . 109.1 ?
    N1 C15 H15B . . 109.1 ?
    C16 C15 H15B . . 109.1 ?
    H15A C15 H15B . . 107.8 ?
    C15 C16 Cl3 . . 110.22(18) ?
    C15 C16 H16A . . 109.6 ?
    Cl3 C16 H16A . . 109.6 ?
    C15 C16 H16B . . 109.6 ?
    Cl3 C16 H16B . . 109.6 ?
    H16A C16 H16B . . 108.1 ?
    C7 N1 C13 . . 124.28(19) ?
    C7 N1 C15 . . 117.58(19) ?
    C13 N1 C15 . . 117.75(17) ?
    C8 N2 C9 . . 123.80(19) ?
    C8 N2 C11 . . 118.4(2) ?
    C9 N2 C11 . . 117.63(19) ?
    C1 S1 C2 . . 91.11(11) ?
loop_
    _geom_hbond_atom_site_label_D
    _geom_hbond_atom_site_label_H
    _geom_hbond_atom_site_label_A
    _geom_hbond_site_symmetry_A
    _geom_hbond_distance_DH
    _geom_hbond_distance_HA
    _geom_hbond_distance_DA
    _geom_hbond_angle_DHA
    _geom_hbond_publ_flag
    C14 H14B O2 4_565 0.97 2.45 3.257(3) 140.5 y
    C14 H14A Cl1 1_454 0.97 2.80 3.632(3) 144.6 y
    C6 H6B O1 3_656 0.96 2.54 3.474(3) 165.5 y
    C5 H5B O1 1_655 0.96 2.54 3.477(3) 165.1 y
data_global
_journal_date_recd_electronic     2009-12-04
_journal_date_accepted     2009-12-05
_journal_name_full     'Acta Crystallographica, Section E'
_journal_year     2010
_journal_volume     66
_journal_issue      1
_journal_page_first     o100
_journal_page_last     o100
_journal_paper_category     QO
_journal_coeditor_code     NG2703
_publ_contact_author_name     'Rong-Xia Geng'
_publ_contact_author_address
;
School of Chemistry and Chemical Engineering, Southwest University, Chongqing
400715, People's Republic of China
;
_publ_contact_author_email     zhouch@swu.edu.cn
_publ_contact_author_fax     '+86-23-68254967'
_publ_contact_author_phone     '+86-23-68254967'
_publ_section_title
;\
<i>N</i>^2^,<i>N</i>^2^,<i>N</i>^5^,<i>N</i>^5^-Tetrakis(2-chloroethyl)-3,4-\
dimethylthiophene-2,5-dicarboxamide
;
loop_
    _publ_author_name
    _publ_author_footnote
    _publ_author_address
    'Tang, Yi-Dan' .
;
School of Chemistry and Chemical Engineering, Southwest University,
Chongqing 400715, People's Republic of China
;
    'Geng, Rong-Xia' .
;
School of Chemistry and Chemical Engineering, Southwest University,
Chongqing 400715, People's Republic of China
;
    'Zhou, Cheng-He' .
;
School of Chemistry and Chemical Engineering, Southwest University,
Chongqing 400715, People's Republic of China
;
