# Supplementary material for: N 2,N 2,N 5,N 5-Tetra­kis(2-chloro­ethyl)-3,4-dimethyl­thio­phene-2,5-dicarboxamide
Source: Acta Crystallogr Sect E Struct Rep Online. 2009 Dec 12;66(Pt 1):o100. doi: 10.1107/S1600536809052374 (PMC2980083; doi:10.1107/S1600536809052374)
Supplement: Supplementary file 2 [file e-66-0o100-Isup2.hkl]

# 
# h,k,l, Fc-squared, Fo-squared, sigma(Fo-squared) and status flag 
# 
data_I
_shelx_title ' p21c in P2(1)/c' 
_shelx_refln_list_code          4 
_shelx_F_calc_maximum      247.76 
_exptl_crystal_F_000       928.00 
_reflns_d_resolution_high  0.8108 
 
loop_ 
 _symmetry_equiv_pos_as_xyz 
 'x, y, z' 
 '-x, y+1/2, -z+1/2' 
 '-x, -y, -z' 
 'x, -y-1/2, z-1/2' 
 
_cell_length_a     7.9238 
_cell_length_b    21.1712 
_cell_length_c    12.6186 
_cell_angle_alpha  90.000 
_cell_angle_beta   99.238 
_cell_angle_gamma  90.000 
 
_shelx_F_squared_multiplier     1.000 
 
loop_ 
 _refln_index_h 
 _refln_index_k 
 _refln_index_l 
 _refln_F_squared_calc 
 _refln_F_squared_meas 
 _refln_F_squared_sigma 
 _refln_observed_status 
   1   0   0    14856.72    13933.42    242.47 o 
   1   1   0      177.71      206.13      4.52 o 
   2   1   0     3248.78     3236.47     56.53 o 
   3   1   0    20092.92    19093.20    332.19 o 
   7   1   0      171.75      156.37      7.09 o 
   0   2   0     2583.03     2495.63     43.58 o 
   1   2   0        4.09        0.00      0.72 o 
   2   2   0      388.94      481.83      5.97 o 
   3   2   0     5981.30     6036.83     75.63 o 
   4   2   0      831.09      965.29     13.41 o 
   5   2   0      772.29      734.24     15.72 o 
   6   2   0      923.94      958.27     20.35 o 
   7   2   0      123.21      142.20      6.45 o 
   1   3   0      840.10      993.12     10.63 o 
   2   3   0     1818.80     1851.49     16.81 o 
   3   3   0      412.37      453.18      5.61 o 
   4   3   0     2465.99     2625.44     44.01 o 
   5   3   0     4237.52     4287.62     54.81 o 
   6   3   0       46.34       44.75      3.94 o 
   0   4   0     5262.04     4930.46    103.73 o 
   1   4   0     7290.96     7853.20     82.21 o 
   2   4   0    12412.04    12951.77    162.15 o 
   3   4   0      408.02      305.76      3.58 o 
   4   4   0       90.62       68.52      5.99 o 
   5   4   0        1.61        4.37      2.72 o 
   6   4   0      104.58      106.38      3.74 o 
   8   4   0       29.93       54.50      5.70 o 
   1   5   0      218.20      186.87      3.95 o 
   2   5   0     4761.82     5112.11     45.39 o 
   3   5   0      787.18      913.94      8.96 o 
   4   5   0     1382.53     1369.39     15.81 o 
   5   5   0      816.59      801.08     16.67 o 
   6   5   0        0.51        1.00      1.74 o 
   7   5   0      164.92      179.98      7.67 o 
   8   5   0       74.28       92.17      6.55 o 
   0   6   0    18616.05    18106.42    253.48 o 
   1   6   0     1143.02     1132.01     10.64 o 
   2   6   0     3007.95     3013.26     24.27 o 
   3   6   0        3.43        1.65      0.80 o 
   4   6   0      610.27      597.05      6.50 o 
   5   6   0      335.84      288.80      4.60 o 
   6   6   0     1401.73     1370.40     15.76 o 
   7   6   0       12.37       10.53      2.88 o 
   8   6   0        3.03        0.00      4.32 o 
   1   7   0     1894.09     1816.18     16.73 o 
   2   7   0     1418.67     1367.81     12.92 o 
   3   7   0     1736.58     1585.97     14.99 o 
   4   7   0      394.61      361.91      5.43 o 
   5   7   0     1352.48     1349.11     13.39 o 
   6   7   0       19.40       22.00      3.30 o 
   7   7   0      311.46      303.30     13.72 o 
   8   7   0       87.49       77.52      6.39 o 
   9   7   0       88.24       82.90      8.05 o 
   0   8   0    11937.85    11751.38    119.79 o 
   1   8   0      105.06      114.67      2.25 o 
   2   8   0       56.15       49.98      1.39 o 
   3   8   0     2776.43     2546.67     23.46 o 
   4   8   0     2801.06     2794.78     25.83 o 
   5   8   0        5.54        7.74      1.47 o 
   6   8   0        0.69        1.83      2.37 o 
   7   8   0      348.47      330.21      7.27 o 
   8   8   0      186.60      193.40      9.11 o 
   9   8   0        5.13        1.97      6.34 o 
   1   9   0     2928.14     3154.67     25.53 o 
   2   9   0      169.65      165.94      3.13 o 
   3   9   0      289.84      281.75      6.08 o 
   4   9   0      121.67      120.19      2.55 o 
   5   9   0      125.78      100.92      2.92 o 
   6   9   0      106.58      123.87      4.50 o 
   7   9   0       87.06       87.11      5.81 o 
   8   9   0      180.67      184.93      9.11 o 
   9   9   0        0.18        2.36      4.39 o 
   0  10   0      486.99      447.93      5.69 o 
   1  10   0      250.82      240.23      2.52 o 
   2  10   0        3.00        6.94      1.03 o 
   3  10   0     2132.43     2101.29     23.03 o 
   4  10   0      128.52      131.98      2.74 o 
   5  10   0     1501.25     1482.46     17.16 o 
   6  10   0       40.87       45.56      4.37 o 
   7  10   0       17.31       24.14      4.85 o 
   8  10   0       13.14       13.48      5.43 o 
   1  11   0      507.27      583.74      5.13 o 
   2  11   0     2697.76     2620.24     24.27 o 
   3  11   0      219.51      183.78      3.15 o 
   4  11   0       40.92       51.96      2.10 o 
   5  11   0     1293.22     1239.61     14.84 o 
   6  11   0      500.14      534.16      8.14 o 
   7  11   0        7.79        5.38      4.42 o 
   8  11   0       95.67       90.98      5.34 o 
   0  12   0     2422.90     2491.52     26.60 o 
   1  12   0      525.43      577.75      5.12 o 
   2  12   0     1266.76     1296.57     12.84 o 
   3  12   0       26.47       25.25      1.62 o 
   4  12   0       46.80       51.41      2.05 o 
   5  12   0      632.91      636.31      8.92 o 
   6  12   0      259.49      266.65      5.61 o 
   7  12   0        1.59        4.26      4.69 o 
   8  12   0      105.76      117.33      5.98 o 
   1  13   0      101.45      124.43      2.30 o 
   2  13   0      253.40      223.67      3.16 o 
   3  13   0      237.38      209.34      3.53 o 
   4  13   0      307.95      335.16      5.69 o 
   5  13   0      192.44      184.73      4.41 o 
   6  13   0      264.28      261.89      6.33 o 
   7  13   0       10.92       13.07      3.68 o 
   8  13   0       55.51       64.28      5.44 o 
   0  14   0      959.80      981.80     11.59 o 
   1  14   0     1203.58     1123.19     10.22 o 
   2  14   0      752.86      715.93      7.13 o 
   3  14   0      357.35      384.68      4.71 o 
   4  14   0      486.88      469.58      7.24 o 
   5  14   0        1.06        4.26      2.11 o 
   6  14   0      469.83      464.19      6.83 o 
   7  14   0        0.47        2.38      4.80 o 
   8  14   0       13.11       11.91      4.75 o 
   1  15   0      749.88      721.07      7.18 o 
   2  15   0      417.74      434.85      5.03 o 
   3  15   0      193.52      202.70      3.74 o 
   4  15   0      137.09      136.71      3.42 o 
   5  15   0       53.36       52.34      2.72 o 
   6  15   0        5.80        6.01      2.29 o 
   7  15   0       19.13       18.81      4.04 o 
   0  16   0        1.39        1.57      2.07 o 
   1  16   0      311.19      320.52      5.32 o 
   2  16   0        5.28        4.17      1.44 o 
   3  16   0     1534.09     1484.59     13.50 o 
   4  16   0       28.68       23.10      2.09 o 
   5  16   0       22.82       27.77      2.64 o 
   6  16   0        4.72        5.16      2.56 o 
   7  16   0        2.05        0.74      3.32 o 
   1  17   0      361.90      348.37      5.13 o 
   2  17   0      354.89      342.95      7.06 o 
   3  17   0        0.11        0.00      1.78 o 
   4  17   0       40.37       38.58      2.50 o 
   5  17   0        0.36        1.00      2.22 o 
   6  17   0        5.87        9.54      3.30 o 
   7  17   0       92.38       98.94      4.97 o 
   0  18   0      700.62      626.31     10.87 o 
   1  18   0      354.45      374.83      5.52 o 
   2  18   0       95.12       83.30      2.48 o 
   3  18   0       70.47       62.78      2.76 o 
   4  18   0       44.01       28.00      2.54 o 
   5  18   0       27.35       32.73      2.72 o 
   6  18   0        0.13        1.55      3.12 o 
   1  19   0      272.65      264.73      7.41 o 
   2  19   0      585.70      628.89      8.34 o 
   3  19   0      186.36      174.17      4.14 o 
   4  19   0        3.54        2.05      2.21 o 
   5  19   0       98.22       98.94      3.73 o 
   6  19   0       64.10       62.06      4.28 o 
   0  20   0      310.26      304.90     14.81 o 
   1  20   0      385.04      362.77      5.70 o 
   2  20   0       60.02       54.57      3.19 o 
   3  20   0      189.79      187.60      4.37 o 
   4  20   0       36.27       41.02      3.31 o 
   5  20   0       19.85       20.56      2.97 o 
   6  20   0        4.96        3.34      3.42 o 
   1  21   0      163.01      153.24      4.24 o 
   2  21   0        4.23        3.62      2.54 o 
   3  21   0       93.56       93.19      4.09 o 
   4  21   0      201.23      174.39      4.73 o 
   5  21   0       30.98       27.82      3.11 o 
   0  22   0      104.51      111.61      5.20 o 
   1  22   0      133.99      130.61      3.83 o 
   2  22   0        6.84        1.82      2.67 o 
   3  22   0       11.32        9.99      2.92 o 
   4  22   0        0.68        0.89      3.10 o 
   5  22   0       86.87       98.52      4.22 o 
   1  23   0        2.32        4.52      2.83 o 
   2  23   0        6.14        9.49      3.00 o 
   3  23   0       21.51       23.40      4.72 o 
   4  23   0       13.02       10.50      3.34 o 
   0  24   0       14.24       22.83      4.22 o 
   1  24   0        0.00        0.49      3.05 o 
   2  24   0       15.60        9.92      3.44 o 
   3  24   0       46.08       44.94      4.00 o 
   1  25   0        0.04        0.00      3.26 o 
   2  25   0       12.40        7.23      3.67 o 
   0  26   0       23.83       34.84      6.77 o 
  -9   1   1       36.65       33.09      6.07 o 
  -8   1   1        0.23        1.64      3.16 o 
  -4   1   1      280.34      262.93      6.93 o 
  -3   1   1     7739.06     7931.47     99.07 o 
  -2   1   1       67.01       69.01      1.68 o 
  -1   1   1    10086.13    10470.41     93.44 o 
   0   1   1       57.66       50.40      1.49 o 
   1   1   1      483.20      416.98      5.09 o 
   2   1   1     1954.21     2106.73     19.11 o 
   3   1   1      409.40      394.80      8.74 o 
   6   1   1      249.75      212.37      7.46 o 
   7   1   1       41.83       36.50      4.48 o 
   8   1   1        6.66        4.01      3.15 o 
  -9   2   1        2.05        4.10      5.65 o 
  -8   2   1        3.38        7.41      3.47 o 
  -5   2   1      404.41      417.01     10.18 o 
  -4   2   1     4430.65     4688.96     82.64 o 
  -3   2   1      662.42      657.76      9.38 o 
  -2   2   1        2.60        5.14      0.64 o 
  -1   2   1      791.42      872.33     11.87 o 
   0   2   1      778.43      769.08      5.79 o 
   1   2   1     1650.56     1703.03     15.22 o 
   2   2   1     2186.86     2462.25     23.19 o 
   3   2   1     1158.70      971.43     10.77 o 
   4   2   1     4115.64     4206.48     53.46 o 
   5   2   1      808.72      807.60     17.37 o 
   6   2   1     1710.55     1728.31     34.42 o 
   7   2   1      209.20      173.85      7.41 o 
  -9   3   1        2.34        3.89      5.75 o 
  -8   3   1      286.88      272.20     10.50 o 
  -6   3   1       15.86       27.24      2.66 o 
  -5   3   1      938.76      932.64     23.28 o 
  -4   3   1       51.82       68.42      1.99 o 
  -3   3   1       12.81       23.90      1.06 o 
  -2   3   1    15802.03    15640.83    200.59 o 
  -1   3   1    16929.45    17361.68    234.53 o 
   0   3   1      578.29      571.23      4.41 o 
   1   3   1      234.71      230.20      2.57 o 
   2   3   1     6039.69     6205.31     62.83 o 
   3   3   1     2878.44     2927.93     26.30 o 
   4   3   1      261.06      274.94      4.96 o 
   5   3   1      338.50      291.75      8.15 o 
   6   3   1       20.92       18.65      3.57 o 
   7   3   1     1147.83     1263.17     18.54 o 
  -9   4   1       39.72       50.95      4.76 o 
  -8   4   1        0.26        0.00      4.80 o 
  -7   4   1       90.72       83.43      5.43 o 
  -6   4   1      408.71      368.62      8.05 o 
  -5   4   1     6280.99     6227.10     78.73 o 
  -4   4   1     1074.54     1035.04     11.80 o 
  -3   4   1     3223.03     3229.08     34.66 o 
  -2   4   1     1568.16     1574.01     13.08 o 
  -1   4   1    11661.94    11769.51     93.27 o 
   0   4   1    16585.61    16558.09    131.37 o 
   1   4   1      451.80      603.46      4.78 o 
   2   4   1    18696.86    18003.14    156.78 o 
   3   4   1        8.79       31.21      1.15 o 
   4   4   1     1115.18     1212.71     13.43 o 
   5   4   1     1036.91     1060.48     12.25 o 
   6   4   1        6.74        6.02      2.19 o 
   7   4   1       16.82       29.26      3.60 o 
  -9   5   1        0.41        0.00      3.72 o 
  -8   5   1      370.81      319.96      7.89 o 
  -7   5   1      313.05      310.62      9.91 o 
  -6   5   1        8.65       10.92      3.41 o 
  -5   5   1     1543.82     1489.13     16.80 o 
  -4   5   1      622.13      612.48      9.30 o 
  -3   5   1      326.80      391.99      3.84 o 
  -2   5   1     5727.42     5883.23     52.15 o 
  -1   5   1     2212.99     2437.12     24.80 o 
   0   5   1      536.68      802.01      6.18 o 
   1   5   1     2190.12     2366.30     19.06 o 
   2   5   1      454.28      458.94      4.27 o 
   3   5   1     1307.81     1332.82     14.12 o 
   4   5   1       39.75       37.02      1.60 o 
   5   5   1      313.67      313.96      5.57 o 
   6   5   1      224.44      220.88      4.35 o 
   7   5   1      352.52      399.91     11.19 o 
  -9   6   1       20.65       14.06      4.31 o 
  -8   6   1       18.54       33.03      3.91 o 
  -7   6   1       69.52       65.63      3.72 o 
  -6   6   1     1989.30     2057.64     27.75 o 
  -5   6   1       18.43       22.69      1.53 o 
  -4   6   1     1605.44     1609.32     15.32 o 
  -3   6   1        8.29       10.93      1.03 o 
  -2   6   1      220.80      223.06      3.22 o 
  -1   6   1        9.16        9.99      2.98 o 
   0   6   1     2287.76     2457.35     19.86 o 
   1   6   1       13.91       24.23      2.42 o 
   2   6   1     8108.21     8805.16     71.21 o 
   3   6   1     1549.37     1479.69     12.46 o 
   4   6   1        4.41        0.70      1.21 o 
   5   6   1        9.42       12.61      1.61 o 
   6   6   1      627.50      657.99      8.68 o 
   7   6   1      101.57       80.98      5.54 o 
   8   6   1      180.96      215.62      9.32 o 
  -9   7   1        0.06        0.00      4.08 o 
  -8   7   1       87.38      100.59      4.17 o 
  -7   7   1      795.94      755.40     12.62 o 
  -6   7   1       37.31       39.41      3.44 o 
  -5   7   1        4.91       12.72      1.43 o 
  -4   7   1     1230.83     1345.26     11.60 o 
  -3   7   1     4404.48     4481.53     41.60 o 
  -2   7   1      588.55      478.24      5.93 o 
  -1   7   1      800.09      951.01      8.19 o 
   0   7   1     5946.39     6136.58     48.72 o 
   1   7   1     5046.34     5228.93     41.61 o 
   2   7   1      516.76      486.89      4.61 o 
   3   7   1      220.31      251.16      3.32 o 
   4   7   1     3012.26     3057.24     28.09 o 
   5   7   1      437.18      399.66      5.81 o 
   6   7   1      106.54       89.83      2.96 o 
   7   7   1        2.33        2.56      3.84 o 
   8   7   1       20.43       16.78      5.11 o 
  -9   8   1      105.85       99.39      6.07 o 
  -8   8   1       81.64       82.60      4.96 o 
  -7   8   1       83.55       96.31      3.78 o 
  -6   8   1     1374.93     1411.28     20.31 o 
  -5   8   1      735.79      743.15     10.28 o 
  -4   8   1       55.65       78.15      1.72 o 
  -3   8   1       36.32       29.24      1.27 o 
  -2   8   1     1037.45      999.99      8.78 o 
  -1   8   1     1296.33     1550.95     14.40 o 
   0   8   1     5131.67     4905.78     39.16 o 
   1   8   1      488.48      570.34      5.24 o 
   2   8   1      142.77      134.23      2.24 o 
   3   8   1     4567.94     4647.11     37.34 o 
   4   8   1        0.31        0.23      1.17 o 
   5   8   1        1.29        4.44      1.66 o 
   6   8   1       39.47       44.75      3.13 o 
   7   8   1       67.46       52.96      5.17 o 
   8   8   1        2.91        0.00      4.64 o 
  -9   9   1      168.94      195.40     16.97 o 
  -8   9   1      109.61      116.96      5.66 o 
  -7   9   1       72.44       75.59      3.47 o 
  -6   9   1      340.38      374.44      9.95 o 
  -5   9   1      325.05      272.66      4.91 o 
  -4   9   1      244.31      242.17      3.57 o 
  -3   9   1     2894.29     2777.93     22.91 o 
  -2   9   1      716.91      636.10      6.02 o 
  -1   9   1       59.77       89.43      1.35 o 
   0   9   1      541.54      500.22      4.80 o 
   1   9   1     5158.34     4865.24     38.94 o 
   2   9   1      400.28      428.33      5.97 o 
   3   9   1       14.62       23.23      2.32 o 
   4   9   1       20.91       26.70      1.79 o 
   5   9   1      103.08       93.99      3.27 o 
   6   9   1       55.56       46.85      7.14 o 
   7   9   1       86.35      101.87      6.23 o 
   8   9   1        0.17        0.00      4.85 o 
  -8  10   1       72.66       67.65      4.99 o 
  -7  10   1      541.00      522.79      8.39 o 
  -6  10   1        0.15        0.00      1.79 o 
  -5  10   1       43.08       40.40      2.10 o 
  -4  10   1       46.05       44.40      3.09 o 
  -3  10   1     1137.37     1159.18     11.21 o 
  -2  10   1      259.41      212.96      4.54 o 
  -1  10   1     1078.48     1001.57      8.09 o 
   0  10   1      919.69      881.14      7.87 o 
   1  10   1      202.60      159.18      2.19 o 
   2  10   1      267.65      245.29      4.12 o 
   3  10   1        7.89       27.69      1.83 o 
   4  10   1      491.81      464.90      7.02 o 
   5  10   1      117.53      110.90      3.23 o 
   6  10   1      669.64      603.06     14.55 o 
   7  10   1      273.94      271.08      9.80 o 
   8  10   1       89.77      111.30      7.46 o 
  -8  11   1      143.51      180.36      6.87 o 
  -7  11   1       21.10       16.40      3.38 o 
  -6  11   1      252.20      235.05      4.49 o 
  -5  11   1      419.45      397.10      5.65 o 
  -4  11   1      142.03      114.96      2.85 o 
  -3  11   1        0.30        0.52      1.05 o 
  -2  11   1      207.82      221.80      3.15 o 
  -1  11   1      485.15      496.55      4.48 o 
   0  11   1     3618.40     3830.85     31.05 o 
   1  11   1     2807.75     2704.53     22.20 o 
   2  11   1       30.82       32.44      2.34 o 
   3  11   1      263.35      266.58      3.85 o 
   4  11   1      358.95      330.19      4.59 o 
   5  11   1      322.07      304.36      5.51 o 
   6  11   1        6.24        7.83      4.00 o 
   7  11   1       54.46       43.26      5.49 o 
   8  11   1        4.51        1.17      5.33 o 
  -8  12   1       16.62       21.42      4.44 o 
  -7  12   1       28.69       26.58      2.81 o 
  -6  12   1       43.15       40.67      2.85 o 
  -5  12   1      496.54      434.97      6.94 o 
  -4  12   1       76.96       71.01      2.35 o 
  -3  12   1       13.33       14.08      1.28 o 
  -2  12   1        6.61        5.12      1.09 o 
  -1  12   1     3638.90     3675.78     27.32 o 
   0  12   1      654.62      628.43      5.49 o 
   1  12   1       84.09       79.66      1.76 o 
   2  12   1     9603.52     9444.74     83.95 o 
   3  12   1      977.48      963.31     10.07 o 
   4  12   1      676.13      631.30      7.38 o 
   5  12   1        1.93        0.48      2.02 o 
   6  12   1        0.17        1.39      4.00 o 
   7  12   1        7.21       10.18      4.80 o 
   8  12   1       29.06       34.20      6.34 o 
  -8  13   1       50.35       51.10      5.65 o 
  -7  13   1       23.15       16.30      2.69 o 
  -6  13   1        0.98        2.19      2.16 o 
  -5  13   1      402.92      405.55      5.92 o 
  -4  13   1     2050.65     1994.82     19.50 o 
  -3  13   1       12.43        9.35      1.28 o 
  -2  13   1      192.48      176.34      3.06 o 
  -1  13   1        2.51        3.27      1.11 o 
   0  13   1      128.53      136.12      2.28 o 
   1  13   1      588.11      585.80      6.68 o 
   2  13   1       55.58       66.61      2.09 o 
   3  13   1       17.65       15.00      1.56 o 
   4  13   1       10.77        8.19      2.68 o 
   5  13   1      291.60      299.82      7.62 o 
   6  13   1       13.26        9.96      4.37 o 
   7  13   1        5.60        5.54      4.90 o 
   8  13   1       11.14        9.64      5.86 o 
  -8  14   1        5.49        4.19      4.57 o 
  -7  14   1        2.45        0.00      2.66 o 
  -6  14   1      129.93      135.42      3.75 o 
  -5  14   1      117.48      102.73      3.13 o 
  -4  14   1       55.31       50.10      2.50 o 
  -3  14   1      862.52      895.51      8.67 o 
  -2  14   1      140.45      127.26      2.52 o 
  -1  14   1      567.07      551.11      5.76 o 
   0  14   1     2221.58     2371.01     18.14 o 
   1  14   1      488.86      460.43      5.73 o 
   2  14   1        2.43        4.93      1.39 o 
   3  14   1      641.94      581.98      8.34 o 
   4  14   1      742.31      706.22      8.26 o 
   5  14   1     1517.71     1492.56     17.73 o 
   6  14   1       96.92       99.69      7.41 o 
   7  14   1       44.44       49.66      6.07 o 
   8  14   1        1.19        4.48      6.02 o 
  -7  15   1       31.17       25.57      3.03 o 
  -6  15   1        6.42        6.26      2.38 o 
  -5  15   1        2.70        2.54      1.93 o 
  -4  15   1      133.16      121.58      4.46 o 
  -3  15   1     1934.91     1872.83     18.42 o 
  -2  15   1     1019.20      963.72      9.21 o 
  -1  15   1      701.51      693.20      6.99 o 
   0  15   1     1607.18     1656.69     16.29 o 
   1  15   1      798.05      763.47      7.50 o 
   2  15   1      297.36      287.37      4.44 o 
   3  15   1       48.44       51.90      3.10 o 
   4  15   1      829.33      829.38     11.00 o 
   5  15   1        9.39       12.11      2.48 o 
   6  15   1        8.94        6.66      3.33 o 
   7  15   1      152.08      140.50      8.26 o 
  -7  16   1       33.90       30.34      3.67 o 
  -6  16   1       94.81      112.50      4.46 o 
  -5  16   1      127.02      132.30      5.18 o 
  -4  16   1       92.57       78.00      2.82 o 
  -3  16   1       52.26       58.35      2.46 o 
  -2  16   1      161.38      161.13      3.00 o 
  -1  16   1        0.05        0.00      1.35 o 
   0  16   1      259.94      248.51      4.07 o 
   1  16   1      276.73      249.63      3.90 o 
   2  16   1      596.30      551.41      7.17 o 
   3  16   1      677.49      672.67      8.05 o 
   4  16   1      664.54      654.10      9.37 o 
   5  16   1      123.85      129.83      4.16 o 
   6  16   1       54.65       57.70      4.59 o 
   7  16   1       45.20       46.67      6.18 o 
  -7  17   1        2.74        6.18      3.67 o 
  -6  17   1       68.64       61.09      3.34 o 
  -5  17   1       75.65       66.79      3.11 o 
  -4  17   1      102.32       98.17      3.37 o 
  -3  17   1       86.40       83.22      2.80 o 
  -2  17   1       36.59       39.99      1.98 o 
  -1  17   1       43.19       48.19      2.22 o 
   0  17   1      230.73      201.40      3.82 o 
   1  17   1      508.38      487.36      6.38 o 
   2  17   1      307.38      367.09      4.75 o 
   3  17   1       12.52       10.99      2.06 o 
   4  17   1       19.70       22.11      2.60 o 
   5  17   1        4.58        6.98      2.58 o 
   6  17   1        1.49        2.34      3.62 o 
   7  17   1        0.65        0.00      4.50 o 
  -7  18   1       17.88       15.92      4.00 o 
  -6  18   1       19.36       17.90      3.95 o 
  -5  18   1       91.12       90.40      4.95 o 
  -4  18   1       11.97       13.66      2.28 o 
  -3  18   1       50.71       42.21      2.41 o 
  -2  18   1       74.14       60.41      2.28 o 
  -1  18   1      421.04      460.58      7.14 o 
   0  18   1      158.85      160.45      3.94 o 
   1  18   1        1.04        1.82      1.84 o 
   2  18   1      603.03      595.99      6.68 o 
   3  18   1      188.92      185.13      3.56 o 
   4  18   1       14.93       21.36      2.38 o 
   5  18   1        2.78        0.78      2.88 o 
   6  18   1        0.10        0.00      3.20 o 
  -6  19   1      104.37      104.39      7.76 o 
  -5  19   1       12.10       13.56      2.74 o 
  -4  19   1       58.71       43.92      2.77 o 
  -3  19   1       67.05       79.82      3.11 o 
  -2  19   1       18.82       16.10      2.53 o 
  -1  19   1      139.94      151.19      3.61 o 
   0  19   1       38.73       37.16      3.11 o 
   1  19   1       12.88       23.78      2.21 o 
   2  19   1       12.93       11.39      2.08 o 
   3  19   1       48.66       44.30      2.96 o 
   4  19   1        9.31        8.03      2.32 o 
   5  19   1        5.49        5.49      3.04 o 
   6  19   1       59.68       69.01      4.33 o 
  -6  20   1       33.68       35.15      3.53 o 
  -5  20   1       14.54       19.13      2.82 o 
  -4  20   1      220.73      237.00      5.10 o 
  -3  20   1       82.42       74.34      3.15 o 
  -2  20   1       65.59       63.35      3.36 o 
  -1  20   1       27.50       21.83      2.25 o 
   0  20   1       20.94       16.92      2.26 o 
   1  20   1       59.75       55.34      3.39 o 
   2  20   1      228.46      264.43      4.88 o 
   3  20   1       90.24       96.38      5.70 o 
   4  20   1        8.70        9.50      2.56 o 
   5  20   1        5.44       10.88      3.34 o 
   6  20   1       35.75       40.23      4.29 o 
  -5  21   1       58.20       49.96      3.43 o 
  -4  21   1       60.59       74.50      3.36 o 
  -3  21   1       23.73       17.31      3.01 o 
  -2  21   1        3.14        5.24      2.63 o 
  -1  21   1       47.51       53.82      2.81 o 
   0  21   1      146.04      128.57      3.60 o 
   1  21   1        0.79        0.00      2.17 o 
   2  21   1       38.88       26.94      2.65 o 
   3  21   1       41.04       37.75      3.36 o 
   4  21   1      225.86      264.17      5.61 o 
   5  21   1       42.20       57.21     10.31 o 
  -5  22   1        1.01        1.61      2.84 o 
  -4  22   1       59.58       64.95      4.03 o 
  -3  22   1      337.40      340.42     11.96 o 
  -2  22   1       75.87       73.41      3.86 o 
  -1  22   1      135.41      121.39      4.39 o 
   0  22   1       67.32       66.09      4.19 o 
   1  22   1        3.11        0.94      2.38 o 
   2  22   1       38.30       40.03      3.73 o 
   3  22   1        0.39        1.46      2.88 o 
   4  22   1       17.91        9.75      3.24 o 
   5  22   1      173.99      201.21      7.17 o 
  -4  23   1       14.01       24.80      4.85 o 
  -3  23   1      100.07      109.92      4.68 o 
  -2  23   1      210.35      210.12      5.84 o 
  -1  23   1      348.88      377.83      7.40 o 
   0  23   1       85.41       98.31      3.58 o 
   1  23   1       27.43       39.44      3.00 o 
   2  23   1       11.12       10.70      3.10 o 
   3  23   1       33.45       39.20      3.82 o 
   4  23   1       19.01       15.42      3.57 o 
  -3  24   1       58.78       63.31      5.14 o 
  -2  24   1       45.04       46.77      3.99 o 
  -1  24   1       11.30       18.38      3.49 o 
   0  24   1       64.22       66.22      3.52 o 
   1  24   1        1.41        1.02      2.66 o 
   2  24   1       11.30        8.75      3.44 o 
   3  24   1        1.98        0.43      3.30 o 
  -2  25   1        2.38        1.63      3.56 o 
  -1  25   1       10.77        6.30      3.30 o 
   0  25   1       92.35       92.18      4.69 o 
   1  25   1       39.31       35.33      3.93 o 
   2  25   1       17.89       17.72      3.59 o 
   0  26   1        3.61        0.00      3.55 o 
  -9   0   2       10.34       13.05      5.81 o 
  -8   0   2        0.14        1.49      4.58 o 
  -7   0   2      466.10      468.32     12.68 o 
  -6   0   2       10.48       18.22      3.41 o 
  -5   0   2      322.99      298.68      8.20 o 
  -4   0   2       96.50       74.22      3.68 o 
  -3   0   2    15665.16    15140.40    154.45 o 
  -2   0   2     1745.71     1578.89     16.67 o 
  -1   0   2     5048.00     5235.06     65.38 o 
   0   0   2      423.23      291.75      4.69 o 
   1   0   2     3969.58     4464.39     56.81 o 
   2   0   2    20918.73    21541.10    385.47 o 
   3   0   2      924.64      787.94     16.04 o 
   4   0   2     2541.29     2440.92     45.77 o 
   6   0   2     2460.77     2649.98     51.36 o 
   7   0   2        1.64        5.59      4.00 o 
   8   0   2       45.02       63.61      6.07 o 
  -9   1   2        5.32        6.39      5.65 o 
  -8   1   2       19.37       25.79      3.74 o 
  -7   1   2      185.81      188.61      7.01 o 
  -6   1   2      834.03      851.49     13.17 o 
  -5   1   2     1362.02     1349.26     18.89 o 
  -4   1   2     1795.97     2011.92     20.15 o 
  -3   1   2     1648.48     1744.23     16.17 o 
  -2   1   2     4718.56     5094.01     49.26 o 
  -1   1   2      195.95      160.31      2.28 o 
   0   1   2        5.58        3.47      0.77 o 
   1   1   2     3558.45     3657.29     32.67 o 
   2   1   2     5531.96     5877.58     52.29 o 
   3   1   2     2723.58     2799.25     29.86 o 
   4   1   2      977.55     1118.88     13.02 o 
   5   1   2     2539.25     2532.39     48.59 o 
   6   1   2       13.73       21.74      3.84 o 
   7   1   2       58.44       60.50      7.49 o 
   8   1   2       14.71       13.69      3.45 o 
  -9   2   2       44.77       53.49      6.87 o 
  -8   2   2        0.18        0.71      3.23 o 
  -7   2   2      855.95      846.20     25.63 o 
  -6   2   2       85.86      104.66      3.88 o 
  -5   2   2       27.14       28.19      1.81 o 
  -4   2   2     1461.31     1453.22     13.91 o 
  -3   2   2        6.40        2.20      0.73 o 
  -2   2   2      993.49     1278.24     11.90 o 
  -1   2   2       51.56       23.87      2.97 o 
   0   2   2     3950.46     3662.51     29.06 o 
   1   2   2     2011.50     2083.52     18.85 o 
   2   2   2     5237.06     5045.84     39.98 o 
   3   2   2      943.91      958.67      8.29 o 
   4   2   2     1379.63     1288.37     12.56 o 
   5   2   2      486.19      497.30     12.25 o 
   6   2   2      427.24      390.11      7.31 o 
   7   2   2      338.20      333.79     10.60 o 
   8   2   2      117.19      112.26      5.03 o 
   9   2   2       37.64       13.96      5.06 o 
  -9   3   2        5.92        7.78      5.81 o 
  -8   3   2      295.78      287.55     10.44 o 
  -7   3   2        9.07        6.11      2.80 o 
  -6   3   2        8.60       17.04      1.95 o 
  -5   3   2      375.37      334.27      3.88 o 
  -4   3   2      551.97      509.43      5.67 o 
  -3   3   2     1451.86     1494.39     12.52 o 
  -2   3   2     6571.22     6633.26     58.93 o 
  -1   3   2    61387.14    51389.94    934.84 o 
   0   3   2     1397.31     1749.43     14.17 o 
   1   3   2     8653.65     8986.01     70.88 o 
   2   3   2       83.18      197.41      2.19 o 
   3   3   2      922.49      865.01      7.58 o 
   4   3   2        4.66       27.31      1.42 o 
   5   3   2      121.15      136.18      3.85 o 
   6   3   2       90.01       75.08      3.28 o 
   7   3   2        0.12        1.33      3.73 o 
   9   3   2        7.32       11.51      5.49 o 
  -9   4   2       19.53       23.71      6.39 o 
  -8   4   2       19.63       20.73      5.01 o 
  -7   4   2       95.48       89.49      4.30 o 
  -6   4   2      123.51      127.60      3.52 o 
  -5   4   2      293.97      267.67      3.39 o 
  -4   4   2      483.19      474.43      4.73 o 
  -3   4   2        0.14        1.16      0.59 o 
  -2   4   2      311.09      321.76      3.61 o 
  -1   4   2     2410.79     2619.66     21.05 o 
   0   4   2     4110.58     4283.96     31.08 o 
   1   4   2     1096.81      956.60      8.00 o 
   2   4   2      200.33      256.66      2.67 o 
   3   4   2      269.88      258.80      2.89 o 
   4   4   2      109.84      133.38      2.34 o 
   5   4   2        1.49        0.00      1.38 o 
   6   4   2       41.87       31.32      2.64 o 
   7   4   2      210.84      236.45      8.90 o 
   9   4   2        7.12        0.43      4.58 o 
  -9   5   2       89.59      101.51      5.62 o 
  -8   5   2       62.40       59.78      6.61 o 
  -7   5   2      233.52      251.44     16.49 o 
  -6   5   2       23.90       27.28      1.86 o 
  -5   5   2     2096.09     2002.24     17.03 o 
  -4   5   2      446.06      417.27      4.28 o 
  -3   5   2        0.38        0.43      0.59 o 
  -2   5   2     5598.88     5498.18     43.70 o 
  -1   5   2    18612.79    18680.87    138.84 o 
   0   5   2       29.69       23.24      1.08 o 
   1   5   2      245.89      223.72      2.37 o 
   2   5   2       31.35       22.76      0.90 o 
   3   5   2     2874.89     3384.12     27.31 o 
   4   5   2       33.26       27.64      1.60 o 
   5   5   2      441.04      428.99      5.99 o 
   6   5   2      855.00      806.07     12.55 o 
   7   5   2      259.07      239.13      6.28 o 
  -9   6   2      142.48      134.22      9.08 o 
  -8   6   2        3.05        1.53      2.69 o 
  -7   6   2      300.39      342.48      9.25 o 
  -6   6   2      276.37      274.44      6.72 o 
  -5   6   2       86.23       97.14      2.49 o 
  -4   6   2     2035.91     2015.24     15.42 o 
  -3   6   2      290.80      266.31      3.76 o 
  -2   6   2        0.57        1.68      0.49 o 
  -1   6   2      129.32      129.80      1.50 o 
   0   6   2     2607.73     2772.13     20.39 o 
   1   6   2    10091.37    10329.33     74.61 o 
   2   6   2     1787.08     1771.35     13.41 o 
   3   6   2     1622.21     1647.91     15.33 o 
   4   6   2     2353.54     2387.73     21.98 o 
   5   6   2        6.38        9.17      2.30 o 
   6   6   2       42.87       52.30      5.03 o 
   7   6   2        6.64        4.53      2.82 o 
  -9   7   2        5.40        2.37      4.09 o 
  -8   7   2        0.56        1.27      2.78 o 
  -7   7   2        8.27       10.86      2.55 o 
  -6   7   2     1893.91     1941.55     19.14 o 
  -5   7   2       62.19       77.33      2.29 o 
  -4   7   2       17.04       39.71      2.57 o 
  -3   7   2      608.82      594.45      5.51 o 
  -2   7   2      830.12      888.08      8.76 o 
  -1   7   2     2695.27     2865.98     21.16 o 
   0   7   2      790.05      723.66      5.82 o 
   1   7   2        2.52        1.55      0.57 o 
   2   7   2     2618.70     2745.43     32.12 o 
   3   7   2        6.94       25.74      1.18 o 
   4   7   2      127.86      135.79      3.09 o 
   5   7   2     3184.53     3067.81     57.26 o 
   6   7   2       49.56       42.14      3.05 o 
   7   7   2       24.04       32.50      4.64 o 
  -9   8   2      154.74      138.45     14.76 o 
  -8   8   2       23.49       17.88      3.10 o 
  -7   8   2       93.10      103.21      4.18 o 
  -6   8   2      407.15      409.06      5.88 o 
  -5   8   2      536.76      518.43      6.45 o 
  -4   8   2        1.02        1.81      0.98 o 
  -3   8   2     5954.58     5864.60     46.96 o 
  -2   8   2      269.48      364.66      5.34 o 
  -1   8   2     7550.37     7743.43     56.13 o 
   0   8   2     1219.39     1079.21      8.43 o 
   1   8   2     3468.41     3460.12     27.91 o 
   2   8   2     3239.62     3232.72     29.44 o 
   3   8   2      170.14      159.84      3.84 o 
   4   8   2      674.59      675.26      7.19 o 
   5   8   2      157.23      167.09      3.65 o 
   6   8   2        0.62        1.78      2.53 o 
   7   8   2       99.46      110.82      6.29 o 
  -9   9   2       36.11       42.24      7.17 o 
  -8   9   2       19.84       18.33      3.16 o 
  -7   9   2       23.05       15.43      2.40 o 
  -6   9   2      840.95      799.77     10.80 o 
  -5   9   2      295.32      327.03      4.82 o 
  -4   9   2     1116.90     1144.87     11.74 o 
  -3   9   2      587.17      641.38      6.93 o 
  -2   9   2      133.74      171.89      3.16 o 
  -1   9   2     1250.46     1276.07     10.97 o 
   0   9   2      755.94      805.90      7.24 o 
   1   9   2       97.20       87.98      1.63 o 
   2   9   2       55.14       93.68      1.73 o 
   3   9   2       15.76       12.18      1.14 o 
   4   9   2      299.70      274.07      4.47 o 
   5   9   2      274.06      263.17      7.86 o 
   6   9   2      114.79      115.62      4.72 o 
   7   9   2       45.28       59.78      5.54 o 
  -9  10   2       42.50       47.91      5.20 o 
  -8  10   2       18.99       22.51      3.41 o 
  -7  10   2       13.85       11.46      2.44 o 
  -6  10   2       22.52       24.02      2.18 o 
  -5  10   2      111.15      118.83      3.14 o 
  -4  10   2      112.38      125.68      2.90 o 
  -3  10   2       71.43       88.99      1.89 o 
  -2  10   2      105.52       90.61      2.37 o 
  -1  10   2      374.41      348.59      4.51 o 
   0  10   2      769.98      826.79      7.48 o 
   1  10   2      244.77      279.02      3.54 o 
   2  10   2      453.48      445.25      4.56 o 
   3  10   2       14.67       13.49      1.39 o 
   4  10   2      560.24      526.16      6.31 o 
   5  10   2        0.12        2.55      2.22 o 
   6  10   2        7.60       10.50      3.84 o 
   7  10   2      404.41      433.80     12.52 o 
  -8  11   2       87.87       73.36      4.10 o 
  -7  11   2        0.64        0.00      2.33 o 
  -6  11   2       94.59       90.65      3.86 o 
  -5  11   2      630.44      609.63      7.52 o 
  -4  11   2        0.45        1.62      1.34 o 
  -3  11   2      881.04      837.00      8.17 o 
  -2  11   2       22.79       29.10      1.39 o 
  -1  11   2      852.32      864.44      7.93 o 
   0  11   2      780.95      767.22      7.12 o 
   1  11   2       32.94       28.94      1.59 o 
   2  11   2     1145.74     1009.30     10.26 o 
   3  11   2        6.24        3.68      1.28 o 
   4  11   2      683.47      655.35      7.50 o 
   5  11   2      344.00      357.85     13.05 o 
   6  11   2        6.54        5.91      3.89 o 
   7  11   2        7.52       10.39      4.74 o 
  -8  12   2        0.04        0.00      3.23 o 
  -7  12   2        4.45        6.62      2.46 o 
  -6  12   2        2.95        0.48      1.96 o 
  -5  12   2      212.49      198.38      3.93 o 
  -4  12   2      283.58      259.82      4.29 o 
  -3  12   2        1.53        1.09      1.10 o 
  -2  12   2      264.22      285.60      3.68 o 
  -1  12   2     3770.79     3901.97     31.79 o 
   0  12   2     2167.38     2176.82     18.26 o 
   1  12   2      194.59      224.92      3.38 o 
   2  12   2        4.10        1.68      1.20 o 
   3  12   2        0.44        0.03      1.33 o 
   4  12   2       29.37       28.96      1.87 o 
   5  12   2        0.52        2.96      2.45 o 
   6  12   2        6.47        2.77      4.05 o 
   7  12   2       58.05       67.98      6.23 o 
  -8  13   2        7.08        5.25      3.50 o 
  -7  13   2      115.91      112.00      3.85 o 
  -6  13   2       33.78       41.60      2.56 o 
  -5  13   2       99.86       76.94      2.80 o 
  -4  13   2     1461.42     1326.84     16.17 o 
  -3  13   2      616.53      577.58      6.95 o 
  -2  13   2     1434.46     1453.33     12.83 o 
  -1  13   2     1422.60     1313.51     13.62 o 
   0  13   2      206.68      166.04      2.59 o 
   1  13   2       58.55       42.97      2.32 o 
   2  13   2      510.91      546.61      6.47 o 
   3  13   2       39.64       38.09      1.91 o 
   4  13   2      113.98      126.73      4.21 o 
   5  13   2      134.02      109.42      4.28 o 
   6  13   2      268.20      247.64      9.38 o 
   7  13   2       39.54       37.93      5.81 o 
  -8  14   2       16.48       15.68      3.55 o 
  -7  14   2       96.70      104.82      5.74 o 
  -6  14   2        0.14        0.80      2.15 o 
  -5  14   2      121.83      111.78      3.68 o 
  -4  14   2      689.43      623.80      7.71 o 
  -3  14   2      257.90      262.03      7.68 o 
  -2  14   2        4.59        1.02      1.20 o 
  -1  14   2      617.16      668.97      6.71 o 
   0  14   2      952.51      928.18      8.70 o 
   1  14   2     1116.35     1084.77     11.22 o 
   2  14   2       31.23       33.16      1.86 o 
   3  14   2      444.03      463.23      5.97 o 
   4  14   2     1002.37      988.91     10.77 o 
   5  14   2      568.61      597.24     27.78 o 
   6  14   2        4.84        3.46      4.48 o 
   7  14   2       32.16       41.56      6.18 o 
  -8  15   2       87.60       73.72      4.87 o 
  -7  15   2        9.38       10.63      2.76 o 
  -6  15   2       24.31       18.51      2.57 o 
  -5  15   2      115.76      125.68      3.94 o 
  -4  15   2      165.40      144.80      3.54 o 
  -3  15   2      258.57      219.58      4.00 o 
  -2  15   2      291.79      275.30      3.83 o 
  -1  15   2      256.26      266.00      3.67 o 
   0  15   2      195.30      208.33      3.21 o 
   1  15   2      358.97      339.35      4.82 o 
   2  15   2      931.47      914.14     10.77 o 
   3  15   2       82.79       74.63      2.48 o 
   4  15   2      120.82      139.78      3.47 o 
   5  15   2        2.81        4.06      2.96 o 
   6  15   2       36.01       31.70      5.49 o 
   7  15   2      156.79      144.60      8.42 o 
  -7  16   2       35.13       46.80      3.37 o 
  -6  16   2      248.49      271.21      6.50 o 
  -5  16   2       16.43       13.69      2.28 o 
  -4  16   2      109.28      100.66      3.50 o 
  -3  16   2      232.76      240.25      5.63 o 
  -2  16   2        4.95        4.04      1.51 o 
  -1  16   2      494.36      490.15      5.81 o 
   0  16   2       14.34       15.99      1.79 o 
   1  16   2      839.91      870.19      9.61 o 
   2  16   2      249.03      280.16      4.54 o 
   3  16   2      259.64      252.28      4.41 o 
   4  16   2       92.22       87.63      3.16 o 
   5  16   2       12.81        7.31      3.18 o 
   6  16   2       28.41       30.10      5.01 o 
   7  16   2       15.14        8.95      5.91 o 
  -7  17   2       10.35        8.66      3.06 o 
  -6  17   2       26.02       26.79      2.92 o 
  -5  17   2      106.05      114.64      3.63 o 
  -4  17   2       56.33       50.15      3.27 o 
  -3  17   2       15.23       16.71      2.48 o 
  -2  17   2        1.31        0.38      1.68 o 
  -1  17   2       38.05       40.68      1.91 o 
   0  17   2     3125.18     3000.10     28.33 o 
   1  17   2      612.12      584.72      7.29 o 
   2  17   2        0.08        0.62      1.76 o 
   3  17   2      615.19      628.33      8.56 o 
   4  17   2      763.55      801.39     20.26 o 
   5  17   2       26.57       24.73      3.63 o 
   6  17   2        0.98        0.00      5.17 o 
   7  17   2        2.18        6.18      5.86 o 
  -7  18   2       59.51       55.75      3.83 o 
  -6  18   2       56.17       65.42      3.48 o 
  -5  18   2       47.98       46.88      2.92 o 
  -4  18   2      246.42      259.55      5.00 o 
  -3  18   2      102.21       90.47      3.08 o 
  -2  18   2        4.55       13.40      1.96 o 
  -1  18   2      100.26       80.17      2.70 o 
   0  18   2      368.40      366.66      9.76 o 
   1  18   2      145.77      162.03      3.64 o 
   2  18   2       68.43       51.82      3.28 o 
   3  18   2       40.55       51.57      3.20 o 
   4  18   2        1.64        2.10      3.09 o 
   5  18   2       31.03       40.29      6.23 o 
   6  18   2       17.60       14.49      5.81 o 
  -6  19   2      144.74      159.89      4.74 o 
  -5  19   2      345.90      329.44      6.03 o 
  -4  19   2      205.89      204.69      4.60 o 
  -3  19   2       52.06       59.80      3.78 o 
  -2  19   2      327.76      316.43      6.18 o 
  -1  19   2      380.90      423.65      6.13 o 
   0  19   2        0.11        0.77      1.89 o 
   1  19   2       75.18       71.12      2.74 o 
   2  19   2      272.44      310.35      7.45 o 
   3  19   2      483.74      449.84      6.59 o 
   4  19   2      248.12      238.66      7.05 o 
   5  19   2       23.44       36.92      7.99 o 
   6  19   2       33.49       25.89      6.45 o 
  -6  20   2       67.76       64.11      3.85 o 
  -5  20   2        0.61        0.31      2.72 o 
  -4  20   2      365.02      406.74      6.58 o 
  -3  20   2      345.35      351.60      6.77 o 
  -2  20   2       12.26       14.51      2.77 o 
  -1  20   2        0.38        1.10      2.28 o 
   0  20   2        2.80        3.73      2.13 o 
   1  20   2       12.13        9.18      2.03 o 
   2  20   2      143.64      136.06      4.00 o 
   3  20   2       52.79       59.07      3.38 o 
   4  20   2       28.42       29.51      4.26 o 
   5  20   2      183.56      182.21      6.79 o 
  -5  21   2        7.46        5.11      2.85 o 
  -4  21   2      147.61      138.58      4.15 o 
  -3  21   2       11.33        7.08      2.87 o 
  -2  21   2       12.62        8.37      2.77 o 
  -1  21   2        0.70        1.19      2.53 o 
   0  21   2        1.50        1.15      2.12 o 
   1  21   2      113.35      107.69      4.98 o 
   2  21   2       96.74       94.17      3.40 o 
   3  21   2        3.78        0.99      2.77 o 
   4  21   2        0.25        0.12      3.14 o 
   5  21   2        0.12        0.00      3.41 o 
  -5  22   2        1.16        2.62      3.05 o 
  -4  22   2        8.61        5.95      3.33 o 
  -3  22   2        0.60        5.63      3.15 o 
  -2  22   2       30.33       26.20      3.32 o 
  -1  22   2      227.28      224.63      5.78 o 
   0  22   2      189.17      197.47      4.56 o 
   1  22   2        7.43       14.08      2.48 o 
   2  22   2       78.82       78.55      3.39 o 
   3  22   2       16.01       13.11      3.20 o 
   4  22   2       35.75       42.13      5.14 o 
  -4  23   2       61.67       45.95      3.94 o 
  -3  23   2       55.77       54.56      3.97 o 
  -2  23   2        0.10        0.36      2.87 o 
  -1  23   2       17.41       10.51      3.22 o 
   0  23   2       39.23       26.45      3.37 o 
   1  23   2       12.25        5.62      2.67 o 
   2  23   2        7.14        8.58      3.23 o 
   3  23   2       23.26       23.35      3.63 o 
   4  23   2       21.27       26.09      4.56 o 
  -3  24   2       39.97       42.90      4.01 o 
  -2  24   2       46.00       53.96      4.14 o 
  -1  24   2       38.73       33.94      3.67 o 
   0  24   2       20.35       20.54      3.38 o 
   1  24   2       54.63       62.76      3.50 o 
   2  24   2        5.26       12.54      3.50 o 
   3  24   2       34.34       29.06      3.71 o 
  -2  25   2       67.09       70.13      4.48 o 
  -1  25   2       36.85       37.82      3.97 o 
   0  25   2       49.48       49.13      4.03 o 
   1  25   2        0.04        0.10      2.93 o 
   2  25   2        1.28        0.04      3.39 o 
  -9   1   3       43.71       49.28      6.82 o 
  -8   1   3       21.23       11.62      3.46 o 
  -7   1   3      300.68      327.21     14.31 o 
  -6   1   3     1008.25     1021.47     15.31 o 
  -5   1   3      235.54      271.84      4.72 o 
  -4   1   3       16.19        8.15      1.33 o 
  -3   1   3        2.22        1.47      0.62 o 
  -2   1   3     3012.22     3035.60     22.31 o 
  -1   1   3       77.69       75.14      2.23 o 
   0   1   3    19297.20    19744.34    156.87 o 
   1   1   3    15458.78    15212.33    121.54 o 
   2   1   3     6673.77     6694.92     72.00 o 
   3   1   3      289.32      331.76      6.83 o 
   4   1   3       40.01       32.04      1.43 o 
   5   1   3      454.31      510.22      8.77 o 
   6   1   3        8.36        3.81      2.51 o 
   7   1   3       10.95        7.83      2.88 o 
   8   1   3       66.38       65.14      4.54 o 
   9   1   3       59.53       50.24      6.39 o 
  -9   2   3      259.81      271.88     11.45 o 
  -8   2   3        0.37        0.00      3.37 o 
  -7   2   3      274.78      286.54      8.58 o 
  -6   2   3       19.23       20.26      2.06 o 
  -5   2   3     3264.80     3445.98     31.72 o 
  -4   2   3     1185.71     1202.88     11.78 o 
  -3   2   3     3410.07     3320.72     26.90 o 
  -2   2   3     3191.27     3359.83     30.24 o 
  -1   2   3      633.92      529.83      5.22 o 
   0   2   3      168.15      145.09      1.69 o 
   1   2   3     1731.15     1677.04     15.41 o 
   2   2   3      347.65      284.98      4.38 o 
   3   2   3    12114.88    12900.88    114.16 o 
   4   2   3     1624.78     1592.26     15.31 o 
   5   2   3        8.26       13.88      1.56 o 
   6   2   3     1799.07     1705.67     34.84 o 
   7   2   3        3.63        2.72      2.90 o 
   8   2   3        5.45       15.29      3.65 o 
   9   2   3       27.72       42.68      6.77 o 
  -9   3   3       57.98       59.94      7.14 o 
  -8   3   3      292.90      287.01     10.44 o 
  -7   3   3       38.44       44.43      7.41 o 
  -6   3   3      233.37      242.51      4.60 o 
  -5   3   3       11.56        4.30      1.34 o 
  -4   3   3      210.19      247.93      3.97 o 
  -3   3   3      111.22      120.86      2.12 o 
  -2   3   3     4422.17     4320.86     38.72 o 
  -1   3   3     4588.51     5016.84     40.18 o 
   0   3   3    23408.02    22797.68    238.04 o 
   1   3   3     1372.61     1351.09     12.61 o 
   2   3   3        0.71        0.29      0.65 o 
   3   3   3      161.17      256.26      2.87 o 
   4   3   3     1369.29     1328.88     13.05 o 
   5   3   3      375.66      379.52      5.63 o 
   6   3   3      109.00      127.66      6.61 o 
   7   3   3      119.85      120.41      6.93 o 
   8   3   3        1.10        2.25      3.19 o 
   9   3   3      263.93      287.97     11.88 o 
  -9   4   3       31.91       16.84      6.50 o 
  -8   4   3       68.26       75.23      6.77 o 
  -7   4   3       46.75       50.73      5.22 o 
  -6   4   3     1829.16     1842.98     18.06 o 
  -5   4   3        9.24       12.97      1.40 o 
  -4   4   3     5813.29     5860.82     49.42 o 
  -3   4   3     2850.45     2803.19     25.65 o 
  -2   4   3       52.34       44.21      1.20 o 
  -1   4   3      347.79      348.76      3.82 o 
   0   4   3     2090.31     2291.61     25.87 o 
   1   4   3    11723.20    12405.33    108.85 o 
   2   4   3     2210.92     2122.98     17.86 o 
   3   4   3       44.45       57.46      1.35 o 
   4   4   3      173.75      200.45      2.99 o 
   5   4   3      121.09      102.11      2.90 o 
   6   4   3       86.86       91.57      3.68 o 
   7   4   3      105.21      102.51      6.13 o 
   8   4   3       62.49       55.78      6.34 o 
   9   4   3      147.33      144.92      8.90 o 
  -9   5   3       60.40       72.89      7.83 o 
  -8   5   3      247.16      215.35      9.96 o 
  -7   5   3      261.37      270.12      9.14 o 
  -6   5   3       94.39       97.12      2.76 o 
  -5   5   3       31.50       35.12      1.81 o 
  -4   5   3        6.08       15.01      0.93 o 
  -3   5   3      119.99      149.77      5.35 o 
  -2   5   3      182.29      239.02      2.99 o 
  -1   5   3     1882.30     2096.98     19.18 o 
   0   5   3      326.18      311.85      3.11 o 
   1   5   3      546.66      554.17      5.02 o 
   2   5   3     3570.22     3739.61     29.98 o 
   3   5   3      115.32      124.80      3.00 o 
   4   5   3     3340.86     3310.75     27.02 o 
   5   5   3      725.05      682.52      8.79 o 
   6   5   3      120.71       86.18     14.28 o 
   7   5   3       15.07       16.04      4.58 o 
  -9   6   3      166.88      188.33      7.36 o 
  -8   6   3        0.43        0.00      3.43 o 
  -7   6   3      279.54      314.34      6.14 o 
  -6   6   3      244.55      230.74      4.74 o 
  -5   6   3        0.14        0.82      1.32 o 
  -4   6   3     1605.21     1726.30     16.53 o 
  -3   6   3      302.18      392.21      4.57 o 
  -2   6   3     4941.95     5246.72     41.84 o 
  -1   6   3    15595.06    15451.43    121.87 o 
   0   6   3       18.64        9.13      0.77 o 
   1   6   3     1333.29     1461.82     12.16 o 
   2   6   3      484.72      500.19      4.75 o 
   3   6   3      630.94      560.86      5.39 o 
   4   6   3      306.98      369.75      4.50 o 
   5   6   3      650.62      664.52      9.70 o 
   6   6   3      361.47      362.79      7.27 o 
   7   6   3       11.16        8.36      4.53 o 
  -9   7   3      114.47      135.03      6.85 o 
  -8   7   3       62.04       61.66      3.68 o 
  -7   7   3       18.92       25.24      2.87 o 
  -6   7   3        2.10        4.28      2.77 o 
  -5   7   3       72.96       69.99      2.25 o 
  -4   7   3      722.06      668.12      6.51 o 
  -3   7   3     2205.02     2003.74     16.73 o 
  -2   7   3     1148.66     1473.52     11.32 o 
  -1   7   3     3661.23     3649.35     26.83 o 
   0   7   3      237.75      262.85      2.61 o 
   1   7   3     5600.43     5508.66     40.15 o 
   2   7   3      938.58     1122.74      9.68 o 
   3   7   3        8.82        5.22      0.97 o 
   4   7   3        8.79       10.74      1.27 o 
   5   7   3       50.69       53.73      2.88 o 
   6   7   3       65.80       74.18      3.78 o 
   7   7   3       87.87      124.67      7.09 o 
  -9   8   3        5.65        6.52      3.67 o 
  -8   8   3        1.45        0.31      2.61 o 
  -7   8   3       11.55        8.84      2.22 o 
  -6   8   3       10.42        4.93      1.94 o 
  -5   8   3       50.16       40.65      2.02 o 
  -4   8   3     2057.72     2059.72     19.68 o 
  -3   8   3      919.42      815.36      7.50 o 
  -2   8   3      218.92      170.19      3.59 o 
  -1   8   3       19.66        3.07      0.64 o 
   0   8   3      734.80      731.48      6.02 o 
   1   8   3      126.39       80.07      1.63 o 
   2   8   3      439.42      454.30      4.53 o 
   3   8   3        1.92        2.92      0.95 o 
   4   8   3      447.99      457.65      5.40 o 
   5   8   3      983.83     1000.91     17.61 o 
   6   8   3        5.47        2.66      2.54 o 
  -9   9   3        0.12        0.00      3.63 o 
  -8   9   3        3.70        5.38      2.86 o 
  -7   9   3      319.78      346.23      7.27 o 
  -6   9   3     1777.38     1731.60     24.41 o 
  -5   9   3      556.77      537.25      7.31 o 
  -4   9   3     1046.61     1025.18     11.61 o 
  -3   9   3       71.61       56.78      1.78 o 
  -2   9   3     7854.86     8080.14     58.71 o 
  -1   9   3      502.94      576.36      4.97 o 
   0   9   3      161.80      181.45      3.43 o 
   1   9   3     1411.97     1495.10     11.60 o 
   2   9   3      359.96      367.72      3.64 o 
   3   9   3     2253.30     2322.89     27.97 o 
   4   9   3       42.59       41.17      2.63 o 
   5   9   3        1.96        0.00      2.20 o 
   6   9   3       89.31       93.70      4.21 o 
  -9  10   3      104.80      118.97      6.67 o 
  -8  10   3        0.64        0.00      2.91 o 
  -7  10   3       29.58       43.64      3.15 o 
  -6  10   3       15.98       11.74      2.09 o 
  -5  10   3     3009.90     2859.87     27.11 o 
  -4  10   3     2322.69     2252.90     21.53 o 
  -3  10   3      633.76      624.90      7.08 o 
  -2  10   3      195.99      161.35      2.01 o 
  -1  10   3      402.86      433.11      4.03 o 
   0  10   3      160.20      167.52      2.13 o 
   1  10   3      304.48      322.10      3.67 o 
   2  10   3      976.54      996.04      8.96 o 
   3  10   3     2320.88     2358.48     21.86 o 
   4  10   3     1210.65     1220.67     18.38 o 
   5  10   3      204.91      203.04      5.36 o 
   6  10   3      398.83      439.19     17.85 o 
  -8  11   3        0.21        0.65      2.66 o 
  -7  11   3        0.13        0.00      2.29 o 
  -6  11   3      326.64      320.61      5.29 o 
  -5  11   3      204.63      200.87      4.00 o 
  -4  11   3       32.64       25.04      1.85 o 
  -3  11   3      110.83      110.46      2.66 o 
  -2  11   3     1759.21     1699.16     19.60 o 
  -1  11   3      111.60       99.85      2.43 o 
   0  11   3       60.59       71.84      1.72 o 
   1  11   3      629.98      565.51      5.62 o 
   2  11   3     1910.98     1896.67     16.10 o 
   3  11   3      172.97      174.34      5.22 o 
   4  11   3       16.83       19.09      2.35 o 
   5  11   3       17.30       17.13      2.90 o 
   6  11   3      496.32      491.78      9.47 o 
  -8  12   3       87.68       86.51      3.98 o 
  -7  12   3        0.38        0.48      2.47 o 
  -6  12   3       11.59        5.71      2.17 o 
  -5  12   3        2.21        2.99      1.76 o 
  -4  12   3      176.00      172.21      3.81 o 
  -3  12   3      448.98      433.22      5.58 o 
  -2  12   3     1205.62     1179.08     11.16 o 
  -1  12   3     3144.13     3082.90     25.45 o 
   0  12   3       29.39       17.92      1.34 o 
   1  12   3     1102.36     1021.99      9.28 o 
   2  12   3      162.05      135.24      2.84 o 
   3  12   3      724.89      702.68      7.90 o 
   4  12   3      231.60      220.29      7.22 o 
   5  12   3      160.78      174.24      5.31 o 
   6  12   3        0.22        2.88      4.16 o 
  -8  13   3       15.65       16.22      3.15 o 
  -7  13   3       95.80      109.31      3.79 o 
  -6  13   3       27.31       33.28      2.49 o 
  -5  13   3      162.97      171.10      3.81 o 
  -4  13   3      119.76      101.20      3.29 o 
  -3  13   3      175.21      161.78      3.33 o 
  -2  13   3      191.62      213.65      3.47 o 
  -1  13   3      709.37      740.89      7.34 o 
   0  13   3      521.49      558.67      5.77 o 
   1  13   3     2021.69     1994.68     16.99 o 
   2  13   3      473.22      509.83      7.73 o 
   3  13   3      207.77      216.08      3.78 o 
   4  13   3        9.91       12.60      2.96 o 
   5  13   3       20.74       20.43      3.09 o 
   6  13   3       36.53       45.77      5.43 o 
  -8  14   3        9.94       11.01      3.19 o 
  -7  14   3       11.07       13.38      2.88 o 
  -6  14   3      126.86      124.74      3.72 o 
  -5  14   3      165.45      161.77      4.81 o 
  -4  14   3       42.33       38.60      2.25 o 
  -3  14   3      126.80      124.15      3.18 o 
  -2  14   3      152.04      175.97      2.93 o 
  -1  14   3       38.83       42.20      2.54 o 
   0  14   3       32.44       36.05      1.59 o 
   1  14   3       93.27       62.94      2.12 o 
   2  14   3     1157.67     1121.13     13.36 o 
   3  14   3      128.90      127.03      4.16 o 
   4  14   3       46.54       42.01      2.80 o 
   5  14   3       48.36       52.25      3.80 o 
   6  14   3       54.13       48.00      5.49 o 
   7  14   3       31.89       32.18      6.07 o 
  -7  15   3       15.26       12.61      2.88 o 
  -6  15   3        0.04        0.69      2.31 o 
  -5  15   3       71.33       65.35      2.89 o 
  -4  15   3      132.60      125.06      3.38 o 
  -3  15   3      317.04      357.55      6.23 o 
  -2  15   3       18.44       12.23      1.69 o 
  -1  15   3      466.19      507.78      8.08 o 
   0  15   3      759.06      752.09      7.50 o 
   1  15   3      433.37      429.01      5.66 o 
   2  15   3      152.27      145.17      5.32 o 
   3  15   3      272.67      236.89      4.16 o 
   4  15   3        5.14        5.11      2.32 o 
   5  15   3        4.67        4.90      4.32 o 
   6  15   3       48.55       48.22      5.86 o 
   7  15   3       97.18      117.27      8.05 o 
  -7  16   3      167.13      195.18      7.17 o 
  -6  16   3       81.56       76.11      3.40 o 
  -5  16   3        2.39        3.82      2.12 o 
  -4  16   3       28.41       27.53      2.36 o 
  -3  16   3      118.46      139.77      5.83 o 
  -2  16   3        0.03        0.38      1.62 o 
  -1  16   3        0.04        0.00      1.40 o 
   0  16   3        9.09       10.48      1.65 o 
   1  16   3       19.92       15.13      1.74 o 
   2  16   3      108.08      108.39      3.35 o 
   3  16   3      611.77      568.89      8.13 o 
   4  16   3       68.36       76.12      3.36 o 
   5  16   3       10.80       10.76      4.69 o 
   6  16   3       20.87        8.15      5.06 o 
   7  16   3        6.91        4.80      6.13 o 
  -7  17   3       50.82       43.71      4.05 o 
  -6  17   3      110.36      103.80      3.87 o 
  -5  17   3       20.09       13.39      2.51 o 
  -4  17   3        4.25        4.85      2.11 o 
  -3  17   3       17.59       13.42      2.10 o 
  -2  17   3        6.62        1.89      1.78 o 
  -1  17   3       24.68       38.10      1.98 o 
   0  17   3      622.56      572.71     10.36 o 
   1  17   3      326.38      342.61      5.16 o 
   2  17   3      199.14      175.99      4.28 o 
   3  17   3      192.97      173.49      4.03 o 
   4  17   3      215.85      234.24      5.60 o 
   5  17   3       34.32       38.63      5.54 o 
   6  17   3       26.67       43.58      6.39 o 
  -7  18   3        7.25        8.98      3.19 o 
  -6  18   3        1.80        3.48      2.63 o 
  -5  18   3       15.11       14.41      2.55 o 
  -4  18   3       41.90       51.30      8.39 o 
  -3  18   3      190.29      166.47      3.96 o 
  -2  18   3      154.01      145.53      3.74 o 
  -1  18   3        0.06        3.93      1.82 o 
   0  18   3        1.01        3.45      1.87 o 
   1  18   3      297.66      274.20      4.73 o 
   2  18   3      219.96      217.84      4.39 o 
   3  18   3      153.43      180.47      4.13 o 
   4  18   3        0.38        1.43      3.18 o 
   5  18   3        0.19        0.00      4.85 o 
   6  18   3       77.49       90.89      7.67 o 
  -6  19   3        4.78        7.70      3.04 o 
  -5  19   3        0.52        0.00      2.49 o 
  -4  19   3      153.34      122.70      3.78 o 
  -3  19   3        8.76       11.99      2.20 o 
  -2  19   3      261.05      236.36      4.63 o 
  -1  19   3      334.95      348.44      6.45 o 
   0  19   3       63.87       59.07      2.68 o 
   1  19   3       94.69       86.74      3.01 o 
   2  19   3       70.05       67.70      2.95 o 
   3  19   3       13.63       21.88      4.47 o 
   4  19   3       12.35       20.17      3.90 o 
   5  19   3       54.33       64.68      6.29 o 
   6  19   3       16.20       19.29      6.34 o 
  -6  20   3        7.05        3.99      3.17 o 
  -5  20   3       16.04       12.78      2.90 o 
  -4  20   3      105.18      115.78      4.28 o 
  -3  20   3        7.84       13.34      2.43 o 
  -2  20   3      281.30      292.57      6.02 o 
  -1  20   3     1049.99     1078.98     14.04 o 
   0  20   3      166.63      142.17      3.73 o 
   1  20   3       14.02       15.32      2.19 o 
   2  20   3      410.02      411.51      7.07 o 
   3  20   3      275.56      269.08      9.99 o 
   4  20   3        0.09        0.00      3.47 o 
   5  20   3        0.58        0.59      5.65 o 
  -5  21   3        6.69       10.37      2.92 o 
  -4  21   3      100.71      111.05      4.03 o 
  -3  21   3      243.69      247.60      6.83 o 
  -2  21   3        0.02        0.06      2.66 o 
  -1  21   3      244.53      242.16      5.87 o 
   0  21   3       50.64       55.59      2.92 o 
   1  21   3      332.67      365.39      6.98 o 
   2  21   3      185.98      188.28      4.50 o 
   3  21   3        1.41        0.00      2.83 o 
   4  21   3       22.14       13.83      4.13 o 
   5  21   3       14.87       20.14      6.34 o 
  -5  22   3       31.64       23.00      5.46 o 
  -4  22   3        0.32        0.00      3.01 o 
  -3  22   3       26.55       30.19      3.36 o 
  -2  22   3        0.17        1.58      2.86 o 
  -1  22   3      105.50       99.96      7.52 o 
   0  22   3       99.76      101.21      5.29 o 
   1  22   3       42.70       35.67      2.86 o 
   2  22   3      236.15      271.66      7.78 o 
   3  22   3        4.73        9.50      4.00 o 
   4  22   3        3.36        4.27      3.94 o 
  -4  23   3        0.02        0.00      3.26 o 
  -3  23   3       23.95       19.40      3.41 o 
  -2  23   3        7.35        7.82      3.07 o 
  -1  23   3       12.89       18.33      3.28 o 
   0  23   3       20.21       28.56      3.43 o 
   1  23   3        4.96        7.58      2.77 o 
   2  23   3        7.30       12.59      2.96 o 
   3  23   3        6.41        8.87      3.88 o 
  -3  24   3       15.82        5.21      3.53 o 
  -2  24   3        5.46        6.25      3.39 o 
  -1  24   3       48.21       45.09      3.80 o 
   0  24   3        0.85        2.49      3.21 o 
   1  24   3      123.26      124.21      5.65 o 
   2  24   3       20.50       18.70      3.73 o 
   3  24   3       10.13        7.04      4.35 o 
  -2  25   3        0.67        0.62      3.40 o 
  -1  25   3        2.91        3.82      3.49 o 
   0  25   3       58.39       60.63      4.30 o 
   1  25   3       33.76       30.28      6.11 o 
  -9   0   4        1.48        5.43      5.70 o 
  -8   0   4        0.07        1.23      4.74 o 
  -7   0   4      321.02      335.60     10.82 o 
  -6   0   4       41.77       41.66      4.16 o 
  -5   0   4      435.85      391.08      8.28 o 
  -4   0   4      347.91      398.14      7.50 o 
  -3   0   4      647.58      833.11     20.25 o 
  -2   0   4     1525.86     1394.09     15.05 o 
  -1   0   4    35706.16    32453.14    332.45 o 
   0   0   4    22995.46    23049.73    447.35 o 
   1   0   4     2965.58     2792.81     36.39 o 
   2   0   4      181.71      169.79      3.75 o 
   3   0   4     1657.06     1809.75     19.58 o 
   4   0   4        0.96        2.93      1.24 o 
   5   0   4      241.79      222.22      5.63 o 
   6   0   4       16.74       27.49      3.28 o 
   7   0   4     1261.07     1226.96     27.44 o 
   8   0   4       59.76       57.91      6.55 o 
  -9   1   4       50.60       62.87      7.25 o 
  -8   1   4        7.47        2.93      3.38 o 
  -7   1   4      240.99      225.48      6.12 o 
  -6   1   4       80.74       62.21      3.29 o 
  -5   1   4       19.29       16.69      1.66 o 
  -4   1   4      921.07      863.60      8.70 o 
  -3   1   4        4.56        3.44      0.73 o 
  -2   1   4      827.43      676.04      5.51 o 
  -1   1   4     2004.91     1818.11     13.60 o 
   0   1   4      180.83      131.20      1.58 o 
   1   1   4      598.50      519.66      5.90 o 
   2   1   4     1147.79     1222.24     11.49 o 
   3   1   4     2448.44     2357.86     24.05 o 
   4   1   4      510.96      512.22      4.73 o 
   5   1   4      509.26      452.17      7.88 o 
   6   1   4       16.54       15.21      2.28 o 
   7   1   4       93.59      114.07      4.97 o 
   8   1   4       50.21       52.70      4.56 o 
  -9   2   4        3.08        0.00      5.70 o 
  -8   2   4        0.21        0.00      4.85 o 
  -7   2   4      267.44      280.29      6.87 o 
  -6   2   4       10.91        9.36      1.72 o 
  -5   2   4      569.53      606.59      8.72 o 
  -4   2   4     2445.51     2407.55     22.43 o 
  -3   2   4      143.00      167.54      3.18 o 
  -2   2   4     9684.92     9950.27     79.13 o 
  -1   2   4     7488.09     7417.79     59.06 o 
   0   2   4      492.37      596.60      5.40 o 
   1   2   4     2077.96     1853.78     15.38 o 
   2   2   4     2127.56     2194.45     18.20 o 
   3   2   4     1224.23     1493.98     14.32 o 
   4   2   4     1264.27     1136.75     11.43 o 
   5   2   4      284.44      269.52      5.60 o 
   6   2   4      384.07      429.79      7.21 o 
   7   2   4      163.43      200.06      6.48 o 
   8   2   4      420.66      411.98      9.62 o 
  -9   3   4        2.69        0.00      6.02 o 
  -8   3   4       10.09       18.17      5.33 o 
  -7   3   4      127.51      118.97     10.39 o 
  -6   3   4      356.02      354.49      5.03 o 
  -5   3   4        1.08        0.87      1.30 o 
  -4   3   4     4857.08     4659.25     42.19 o 
  -3   3   4      450.98      567.90     12.99 o 
  -2   3   4     7432.21     7270.10     70.01 o 
  -1   3   4     4777.93     5282.79     42.29 o 
   0   3   4     1218.21     1313.00     11.08 o 
   1   3   4     1820.61     1687.50     15.73 o 
   2   3   4      674.06      665.37     10.67 o 
   3   3   4       95.80      139.42      2.42 o 
   4   3   4       19.15       16.16      1.41 o 
   5   3   4     1852.28     2087.39     28.79 o 
   6   3   4       60.63       82.53      4.05 o 
   7   3   4       16.00       23.42      3.62 o 
   8   3   4       86.05       69.19      4.97 o 
  -9   4   4        2.77        2.08      6.18 o 
  -8   4   4        9.89        6.61      5.17 o 
  -7   4   4       86.90       93.15      8.55 o 
  -6   4   4        7.56        7.15      1.73 o 
  -5   4   4      372.44      444.27      5.55 o 
  -4   4   4      547.37      527.01      5.99 o 
  -3   4   4       14.34        1.68      0.94 o 
  -2   4   4     2005.85     2195.91     23.32 o 
  -1   4   4        1.95        5.32      2.01 o 
   0   4   4     3124.30     3365.04     27.02 o 
   1   4   4      634.87      625.95      5.60 o 
   2   4   4     1321.25     1626.59     15.35 o 
   3   4   4      170.09      202.14      3.60 o 
   4   4   4       78.85       85.87      2.27 o 
   5   4   4      143.95      124.70      3.36 o 
   6   4   4      143.00      156.79      6.71 o 
   7   4   4       62.48       76.67      5.97 o 
   8   4   4       18.90       12.48      3.94 o 
  -9   5   4       35.45       29.73      6.82 o 
  -8   5   4        0.01        0.00      3.48 o 
  -7   5   4      550.69      538.85      8.40 o 
  -6   5   4      254.05      229.40      5.57 o 
  -5   5   4     1178.16     1222.08     12.41 o 
  -4   5   4     3044.85     2986.84     27.63 o 
  -3   5   4        0.32        1.07      0.95 o 
  -2   5   4     1150.93     1181.33     11.42 o 
  -1   5   4     1199.81     1029.69      8.88 o 
   0   5   4     1609.71     1849.22     15.23 o 
   1   5   4     7337.21     7529.79     59.57 o 
   2   5   4      917.15     1004.94     11.09 o 
   3   5   4     5992.95     6124.43     48.82 o 
   4   5   4     3263.76     3309.29     30.60 o 
   5   5   4       22.00       10.88      1.65 o 
   6   5   4       71.88       71.19      3.78 o 
   7   5   4        0.49        4.69      4.58 o 
   8   5   4        6.90        0.00      3.42 o 
  -9   6   4       13.74       11.72      6.71 o 
  -8   6   4      114.62      134.07      5.65 o 
  -7   6   4     1406.29     1391.97     29.73 o 
  -6   6   4      322.26      323.32      5.86 o 
  -5   6   4     1718.65     1775.07     17.30 o 
  -4   6   4      144.73      125.09      2.58 o 
  -3   6   4      974.84     1117.58     11.07 o 
  -2   6   4     2794.52     2703.35     22.11 o 
  -1   6   4        8.71       10.44      0.79 o 
   0   6   4     6240.79     6413.96     50.92 o 
   1   6   4     7157.69     7149.05     56.67 o 
   2   6   4      447.25      517.81      5.49 o 
   3   6   4     1143.91     1200.02     12.63 o 
   4   6   4     1798.62     1864.67     17.98 o 
   5   6   4      526.44      506.87      7.97 o 
   6   6   4       10.56       16.14      3.05 o 
   7   6   4       50.57       54.29      6.07 o 
  -9   7   4        0.22        0.00      4.39 o 
  -8   7   4       15.67       22.73      3.31 o 
  -7   7   4      192.21      207.56      6.98 o 
  -6   7   4      522.73      511.31     11.30 o 
  -5   7   4        0.34        0.56      1.69 o 
  -4   7   4       98.90       91.92      2.32 o 
  -3   7   4      138.34      133.94      2.44 o 
  -2   7   4     4761.36     5009.79     40.16 o 
  -1   7   4      203.78      258.62      4.59 o 
   0   7   4      238.80      288.90      4.39 o 
   1   7   4     1781.51     1964.06     16.26 o 
   2   7   4      562.54      446.35      4.97 o 
   3   7   4       22.51       42.68      1.38 o 
   4   7   4     1005.82     1030.34     10.70 o 
   5   7   4        3.92        2.21      1.86 o 
   6   7   4        3.74       16.09      4.32 o 
   7   7   4      387.98      373.64     12.36 o 
  -9   8   4        3.10        2.08      3.49 o 
  -8   8   4       40.93       38.38      3.40 o 
  -7   8   4       28.52       38.49      3.55 o 
  -6   8   4       12.57        4.44      2.28 o 
  -5   8   4      627.92      600.27      7.28 o 
  -4   8   4     2729.22     2558.45     24.08 o 
  -3   8   4      591.42      571.98      5.67 o 
  -2   8   4     2863.42     3031.65     24.78 o 
  -1   8   4      223.90      179.44      2.41 o 
   0   8   4      810.71      702.75      7.83 o 
   1   8   4       51.56       98.60      4.53 o 
   2   8   4      365.15      396.65      6.15 o 
   3   8   4      769.70      770.94     14.87 o 
   4   8   4       71.09       68.73      2.19 o 
   5   8   4      142.69      128.80      7.70 o 
   6   8   4        0.59        1.12      4.00 o 
   7   8   4      118.71      110.77      7.25 o 
  -9   9   4       13.71       11.88      3.74 o 
  -8   9   4       11.78       10.70      2.82 o 
  -7   9   4        2.51        1.75      2.21 o 
  -6   9   4       35.73       52.18      3.16 o 
  -5   9   4      118.97      109.38      2.95 o 
  -4   9   4      169.04      172.81      4.67 o 
  -3   9   4       12.98        8.16      1.02 o 
  -2   9   4        0.85        0.00      0.88 o 
  -1   9   4     5254.79     5663.42     45.30 o 
   0   9   4     1665.36     1848.48     15.49 o 
   1   9   4      238.55      268.71      3.22 o 
   2   9   4      787.03      773.87      7.19 o 
   3   9   4      477.88      520.93      6.15 o 
   4   9   4       55.36       54.43      2.45 o 
   5   9   4      165.66      165.10      5.59 o 
   6   9   4        1.66        8.90      4.26 o 
   7   9   4      103.05      106.93      7.46 o 
  -8  10   4      132.19      144.00      4.37 o 
  -7  10   4        2.27        2.31      2.21 o 
  -6  10   4       59.99       70.66      2.81 o 
  -5  10   4      179.16      149.31      3.44 o 
  -4  10   4       68.28       70.59      2.32 o 
  -3  10   4      741.61      704.78      7.90 o 
  -2  10   4        0.25        2.60      0.82 o 
  -1  10   4      118.46      121.51      1.90 o 
   0  10   4      702.57      740.35      6.85 o 
   1  10   4      612.05      674.26      6.90 o 
   2  10   4     1358.31     1477.31     12.77 o 
   3  10   4       31.24       30.14      2.81 o 
   4  10   4      390.15      398.22     10.76 o 
   5  10   4      876.47      776.63     12.57 o 
   6  10   4        8.12        9.43      4.53 o 
  -8  11   4       10.75       14.74      2.98 o 
  -7  11   4       11.11        3.25      2.34 o 
  -6  11   4      441.33      436.16      6.90 o 
  -5  11   4       79.10       85.91      2.80 o 
  -4  11   4      122.73      114.90      3.25 o 
  -3  11   4       96.16      113.20      2.77 o 
  -2  11   4      129.67      120.18      2.23 o 
  -1  11   4      176.71      185.83      2.41 o 
   0  11   4     2735.93     2821.19     21.26 o 
   1  11   4        3.69        2.03      1.07 o 
   2  11   4        0.50        3.55      2.56 o 
   3  11   4      116.49      130.16      4.17 o 
   4  11   4       11.39       11.94      2.49 o 
   5  11   4      120.37      124.08      4.76 o 
   6  11   4       71.06       91.53      6.66 o 
  -8  12   4       63.44       55.66      3.69 o 
  -7  12   4      144.23      146.08      4.18 o 
  -6  12   4       10.36       10.83      2.19 o 
  -5  12   4      295.62      282.43      4.81 o 
  -4  12   4       61.33       64.87      3.56 o 
  -3  12   4       50.29       44.81      2.95 o 
  -2  12   4       36.05       35.46      1.87 o 
  -1  12   4        0.00        0.08      0.95 o 
   0  12   4       17.83       22.68      1.18 o 
   1  12   4      963.51      953.74      9.27 o 
   2  12   4      514.87      558.12      6.38 o 
   3  12   4      187.43      164.62      4.69 o 
   4  12   4      140.04      146.04      4.71 o 
   5  12   4       99.14      102.60      4.38 o 
   6  12   4        7.14        6.97      3.33 o 
  -8  13   4        2.43        1.89      3.01 o 
  -7  13   4      177.06      179.42      4.76 o 
  -6  13   4       13.22       11.49      2.26 o 
  -5  13   4      500.88      488.58      6.75 o 
  -4  13   4      498.07      447.03      7.53 o 
  -3  13   4       89.56       87.90      2.62 o 
  -2  13   4       25.75       10.42      1.61 o 
  -1  13   4      133.46      146.16      2.59 o 
   0  13   4       27.33       33.72      1.36 o 
   1  13   4      312.98      364.14      4.35 o 
   2  13   4     1383.92     1344.03     16.75 o 
   3  13   4     1151.90     1217.29     17.95 o 
   4  13   4      851.26      866.71     13.82 o 
   5  13   4       68.85       59.62      4.26 o 
   6  13   4      131.00      157.55      8.10 o 
  -8  14   4       45.34       57.17      4.60 o 
  -7  14   4      355.26      345.87      6.41 o 
  -6  14   4       24.36       28.69      2.65 o 
  -5  14   4      155.97      139.47      7.54 o 
  -4  14   4      150.00      140.45      5.28 o 
  -3  14   4      390.01      353.51      6.08 o 
  -2  14   4      106.51      118.32      3.01 o 
  -1  14   4      616.83      599.43      7.04 o 
   0  14   4      296.91      289.24      3.96 o 
   1  14   4     1710.85     1695.04     16.70 o 
   2  14   4       96.90       97.75      3.39 o 
   3  14   4       80.81       74.83      3.69 o 
   4  14   4       12.97        6.56      2.93 o 
   5  14   4      642.94      650.72     11.68 o 
   6  14   4       41.84       43.64      5.65 o 
  -7  15   4        8.31       15.31      2.97 o 
  -6  15   4        1.19        0.34      2.33 o 
  -5  15   4        9.93       10.80      2.20 o 
  -4  15   4       72.02       64.54      2.95 o 
  -3  15   4      263.22      249.79      6.17 o 
  -2  15   4      265.34      211.15      3.95 o 
  -1  15   4       61.31       76.31      3.05 o 
   0  15   4      523.43      552.61      5.99 o 
   1  15   4       85.70       88.15      2.56 o 
   2  15   4      247.40      269.61      5.94 o 
   3  15   4      421.57      429.06      9.30 o 
   4  15   4      277.87      272.33      6.94 o 
   5  15   4       11.12        8.81      4.98 o 
   6  15   4       99.92      104.53      7.25 o 
  -7  16   4        1.29        0.00      2.82 o 
  -6  16   4       33.14       26.88      3.08 o 
  -5  16   4      114.08      111.15      4.07 o 
  -4  16   4      506.59      509.30      7.02 o 
  -3  16   4      675.31      626.97      7.92 o 
  -2  16   4     1353.45     1307.17     13.66 o 
  -1  16   4       37.99       42.71      2.21 o 
   0  16   4      230.57      209.24      3.87 o 
   1  16   4       28.91       39.54      2.24 o 
   2  16   4        7.91       10.24      1.88 o 
   3  16   4       88.07       75.42      3.40 o 
   4  16   4       27.10       25.24      3.45 o 
   5  16   4       49.93       34.21      4.01 o 
   6  16   4       22.01       18.75      5.65 o 
  -7  17   4        2.90        1.41      2.92 o 
  -6  17   4       23.72       25.04      3.00 o 
  -5  17   4       18.92       16.88      2.51 o 
  -4  17   4       39.19       44.24      2.77 o 
  -3  17   4      302.76      326.50      5.44 o 
  -2  17   4      220.44      212.43      6.04 o 
  -1  17   4       10.28       11.81      2.05 o 
   0  17   4      633.20      676.52      8.14 o 
   1  17   4      337.71      325.10      5.07 o 
   2  17   4        0.84        1.48      1.88 o 
   3  17   4      177.73      203.19      5.33 o 
   4  17   4      293.05      267.57      7.26 o 
   5  17   4       91.64       95.26      7.03 o 
   6  17   4      306.95      360.64     12.68 o 
  -6  18   4        6.00        8.15      2.86 o 
  -5  18   4      203.60      178.23      6.24 o 
  -4  18   4       44.72       42.42      2.73 o 
  -3  18   4       11.19       14.21      2.20 o 
  -2  18   4      378.04      356.91      7.36 o 
  -1  18   4      572.67      517.89      8.14 o 
   0  18   4       16.97       24.17      2.14 o 
   1  18   4      273.59      293.79      5.01 o 
   2  18   4       19.86       22.40      2.67 o 
   3  18   4        3.91        0.00      2.59 o 
   4  18   4        6.36        0.28      3.37 o 
   5  18   4       50.61       53.49      6.50 o 
   6  18   4       80.55       65.21      7.35 o 
  -6  19   4        1.79        1.29      2.94 o 
  -5  19   4       70.39       67.15      5.72 o 
  -4  19   4        9.16       10.63      2.47 o 
  -3  19   4       80.63       88.44      3.47 o 
  -2  19   4       39.83       33.76      2.52 o 
  -1  19   4       28.96       32.85      2.81 o 
   0  19   4       62.69       48.47      2.65 o 
   1  19   4      137.55      130.67      3.66 o 
   2  19   4        1.07        0.20      2.13 o 
   3  19   4      104.34      111.93      4.33 o 
   4  19   4        1.89        3.65      3.66 o 
   5  19   4       58.98       71.23      7.14 o 
  -6  20   4        8.75        6.27      3.16 o 
  -5  20   4       40.66       46.05      3.30 o 
  -4  20   4       56.18       52.85      3.23 o 
  -3  20   4       14.06       11.13      2.51 o 
  -2  20   4      228.70      245.32      5.71 o 
  -1  20   4       11.84       17.74      2.96 o 
   0  20   4       26.63       28.97      3.48 o 
   1  20   4        0.05        0.00      2.22 o 
   2  20   4        2.87        0.90      2.78 o 
   3  20   4       80.47       81.32      4.08 o 
   4  20   4       49.70       37.14      6.07 o 
   5  20   4        4.46        9.43      5.91 o 
  -5  21   4      116.97      124.68      4.34 o 
  -4  21   4      178.20      180.71      4.85 o 
  -3  21   4       93.31       95.43      4.28 o 
  -2  21   4      180.33      155.14      6.03 o 
  -1  21   4       12.44       14.19      2.86 o 
   0  21   4       62.42       68.27      3.73 o 
   1  21   4        1.41        6.70      2.41 o 
   2  21   4        4.51        5.78      3.08 o 
   3  21   4       12.88        4.43      3.24 o 
   4  21   4        1.72        1.60      5.65 o 
  -4  22   4       28.88       37.46      3.47 o 
  -3  22   4       10.20        8.47      3.30 o 
  -2  22   4       68.10       94.07      8.62 o 
  -1  22   4      139.19      136.32      4.70 o 
   0  22   4       25.02       22.71      3.51 o 
   1  22   4       26.63       39.62      3.02 o 
   2  22   4        0.24        1.44      3.00 o 
   3  22   4        0.00        0.00      3.35 o 
   4  22   4       15.48       18.91      5.81 o 
  -4  23   4        0.06        0.00      3.26 o 
  -3  23   4        0.03        1.16      3.15 o 
  -2  23   4        0.93        1.78      3.29 o 
  -1  23   4       20.37       25.24      3.43 o 
   0  23   4       31.48       28.89      3.48 o 
   1  23   4        1.64        2.06      3.22 o 
   2  23   4       13.67        8.18      3.38 o 
   3  23   4       16.74       14.36      4.56 o 
  -3  24   4       13.79        7.65      3.63 o 
  -2  24   4       47.68       63.06      4.51 o 
  -1  24   4       34.88       28.92      3.84 o 
   0  24   4      144.88      169.17      5.56 o 
   1  24   4      163.63      167.74      5.64 o 
   2  24   4       87.09       86.80      4.56 o 
  -1  25   4       47.73       41.15      4.19 o 
   0  25   4        0.04        0.91      3.52 o 
  -9   1   5        4.60        0.00      6.34 o 
  -8   1   5      101.09       99.70      5.73 o 
  -7   1   5      793.66      801.69     13.30 o 
  -6   1   5      121.56       88.20      3.80 o 
  -5   1   5      134.79      133.83      2.76 o 
  -4   1   5      897.56      920.91      8.36 o 
  -3   1   5     1304.47     1284.36     10.09 o 
  -2   1   5     3950.74     3936.30     31.66 o 
  -1   1   5        4.58        7.93      0.68 o 
   0   1   5        4.87        3.76      0.96 o 
   1   1   5      269.99      179.51      2.28 o 
   2   1   5      109.77      104.24      1.71 o 
   3   1   5      121.53      138.13      2.21 o 
   4   1   5      294.44      268.52      4.26 o 
   5   1   5     1211.38     1118.39     15.60 o 
   6   1   5      611.46      612.08      8.04 o 
   7   1   5        2.12        7.41      3.29 o 
   8   1   5      177.98      195.80      7.38 o 
  -9   2   5       97.55       93.29      8.05 o 
  -8   2   5       44.20       54.82      6.13 o 
  -7   2   5      216.43      217.75      6.23 o 
  -6   2   5       28.49       41.05      2.54 o 
  -5   2   5      474.77      428.59      9.02 o 
  -4   2   5      247.30      224.29      3.72 o 
  -3   2   5      630.82      672.18      6.64 o 
  -2   2   5      159.62      161.31      2.15 o 
  -1   2   5      156.48      247.83      2.80 o 
   0   2   5      109.91       66.08      1.40 o 
   1   2   5      182.56      219.43      3.12 o 
   2   2   5     3298.06     3507.76     28.67 o 
   3   2   5     7197.58     7045.29     56.69 o 
   4   2   5      291.12      297.38      4.51 o 
   5   2   5      657.98      738.20      8.81 o 
   6   2   5       15.77       19.84      2.31 o 
   7   2   5       73.09       62.12      4.42 o 
   8   2   5        6.93        9.36      3.94 o 
  -9   3   5        1.54        8.10      6.07 o 
  -8   3   5       18.30       12.68      5.38 o 
  -7   3   5      419.84      407.96      6.96 o 
  -6   3   5     1011.36     1036.63     19.51 o 
  -5   3   5      232.17      212.84      3.58 o 
  -4   3   5      218.34      191.30      3.48 o 
  -3   3   5      408.38      399.78      4.08 o 
  -2   3   5      471.31      428.28      4.33 o 
  -1   3   5      809.50      898.49      7.95 o 
   0   3   5      853.37      897.72      7.99 o 
   1   3   5     1325.32     1430.96     12.25 o 
   2   3   5     2924.06     2755.97     22.80 o 
   3   3   5       63.21       66.90      1.91 o 
   4   3   5       33.62       40.86      1.96 o 
   5   3   5        0.50        5.22      1.81 o 
   6   3   5     1006.74     1072.77     17.03 o 
   7   3   5       16.35       16.54      3.50 o 
   8   3   5      111.74      124.74      5.96 o 
  -9   4   5        0.92        5.01      6.13 o 
  -8   4   5       30.70       46.09      5.75 o 
  -7   4   5        3.35        2.45      3.03 o 
  -6   4   5      300.92      303.82      4.70 o 
  -5   4   5      357.02      360.84      5.90 o 
  -4   4   5      747.28      766.43     11.40 o 
  -3   4   5      385.87      305.11      3.98 o 
  -2   4   5     3547.74     3262.03     26.59 o 
  -1   4   5     9111.29     9626.13     76.66 o 
   0   4   5      894.85     1020.83      9.96 o 
   1   4   5      535.70      577.18      5.33 o 
   2   4   5      492.28      467.24      5.32 o 
   3   4   5     1247.59     1314.10     12.94 o 
   4   4   5     1724.38     1674.67     19.33 o 
   5   4   5      457.05      379.79      6.43 o 
   6   4   5        1.13        2.14      2.15 o 
   7   4   5      107.68       83.78      6.98 o 
   8   4   5        5.21       18.63      4.13 o 
  -9   5   5        3.83        6.61      6.29 o 
  -8   5   5       10.16        2.66      3.39 o 
  -7   5   5       16.23       13.27      3.10 o 
  -6   5   5      651.94      642.82      9.28 o 
  -5   5   5       15.55       16.89      1.65 o 
  -4   5   5       72.52       61.64      1.93 o 
  -3   5   5     2571.01     2752.27     25.49 o 
  -2   5   5      247.45      321.20      3.45 o 
  -1   5   5       87.85      106.76      1.78 o 
   0   5   5      844.72      952.29      8.35 o 
   1   5   5      385.69      338.35      3.52 o 
   2   5   5     4820.40     4835.12     43.69 o 
   3   5   5      632.36      570.98      8.85 o 
   4   5   5        0.16        0.25      1.38 o 
   5   5   5       84.90       77.88      3.19 o 
   6   5   5      126.17      150.64     14.86 o 
   7   5   5        2.09        1.02      3.19 o 
   8   5   5        3.35        1.31      4.03 o 
  -9   6   5        3.35        1.70      6.39 o 
  -8   6   5       37.14       44.04     12.76 o 
  -7   6   5        0.46        0.00      2.82 o 
  -6   6   5      527.70      517.18     11.05 o 
  -5   6   5     1602.95     1576.22     17.52 o 
  -4   6   5      956.00      940.76      9.83 o 
  -3   6   5      222.38      211.15      3.23 o 
  -2   6   5      228.66      204.88      2.53 o 
  -1   6   5      656.48      813.08      6.69 o 
   0   6   5      718.18      649.55      6.66 o 
   1   6   5     1828.21     1777.77     14.85 o 
   2   6   5      144.70      178.50      2.45 o 
   3   6   5      425.13      331.82      4.41 o 
   4   6   5       39.21       25.39      2.56 o 
   5   6   5      826.94      796.11     10.80 o 
   6   6   5       52.97       59.89      5.91 o 
   7   6   5      178.67      165.11      8.58 o 
   8   6   5       34.95       38.56      4.57 o 
  -9   7   5        2.06        4.45      3.47 o 
  -8   7   5      114.28       90.09     11.96 o 
  -7   7   5      167.22      159.55      4.76 o 
  -6   7   5       56.18       58.02      4.56 o 
  -5   7   5     1465.13     1352.05     16.10 o 
  -4   7   5      279.67      282.56      4.08 o 
  -3   7   5     1664.65     1528.85     14.85 o 
  -2   7   5      793.67      841.90      9.12 o 
  -1   7   5     1304.04     1347.69     11.61 o 
   0   7   5        5.29        8.76      1.02 o 
   1   7   5      537.56      572.10      5.51 o 
   2   7   5       22.39       24.22      1.13 o 
   3   7   5       64.29       67.94      2.52 o 
   4   7   5       16.25       17.43      1.65 o 
   5   7   5      343.52      343.68      8.93 o 
   6   7   5       11.17        4.42      3.84 o 
   7   7   5      157.80      142.63      8.31 o 
  -9   8   5        0.04        0.00      3.52 o 
  -8   8   5       14.98       13.63      3.03 o 
  -7   8   5      218.84      214.01      7.26 o 
  -6   8   5      134.55      119.53      3.83 o 
  -5   8   5       39.94       38.95      2.50 o 
  -4   8   5      206.76      222.26      5.34 o 
  -3   8   5      240.10      234.55      3.61 o 
  -2   8   5     3086.61     3117.80     23.31 o 
  -1   8   5     6942.82     7270.06     57.89 o 
   0   8   5       17.97       12.50      1.03 o 
   1   8   5      691.34      695.97      6.54 o 
   2   8   5     3941.10     3978.03     36.38 o 
   3   8   5       55.25       73.40      2.17 o 
   4   8   5      174.93      166.29      6.10 o 
   5   8   5      494.77      432.52     12.63 o 
   6   8   5       31.54        8.84      4.42 o 
   7   8   5       96.11      105.71      7.67 o 
  -9   9   5      184.55      192.37      9.47 o 
  -8   9   5       63.07       66.27      4.14 o 
  -7   9   5       93.97       98.60      4.90 o 
  -6   9   5        6.48       12.89      2.05 o 
  -5   9   5      119.01       96.60      2.86 o 
  -4   9   5     1280.28     1176.01     12.23 o 
  -3   9   5      324.67      346.73      5.74 o 
  -2   9   5     5752.87     5814.09     46.68 o 
  -1   9   5     3181.36     3376.47     27.57 o 
   0   9   5     6902.85     6823.82     54.43 o 
   1   9   5     2991.71     2996.99     28.37 o 
   2   9   5       71.50       68.02      2.07 o 
   3   9   5        6.09        3.53      1.39 o 
   4   9   5       34.34       41.60      2.40 o 
   5   9   5       45.11       46.35      5.17 o 
   6   9   5        7.37        7.25      4.64 o 
   7   9   5       63.37       62.02      6.82 o 
  -8  10   5      131.37      145.41      7.06 o 
  -7  10   5        0.04        0.53      2.23 o 
  -6  10   5      312.87      344.03      8.24 o 
  -5  10   5      591.10      559.22      7.88 o 
  -4  10   5      486.46      456.37      6.02 o 
  -3  10   5     1432.05     1467.54     14.64 o 
  -2  10   5     2026.72     1915.54     17.47 o 
  -1  10   5      464.67      475.49      7.37 o 
   0  10   5     1914.06     1965.96     16.61 o 
   1  10   5      989.34      976.82      8.90 o 
   2  10   5     1265.57     1187.97     12.06 o 
   3  10   5      919.01      931.94      9.95 o 
   4  10   5       33.27       53.20      4.92 o 
   5  10   5      475.30      478.02     13.48 o 
   6  10   5       96.18      119.40      7.51 o 
   7  10   5        3.37        2.72      5.75 o 
  -8  11   5       40.98       30.98      3.15 o 
  -7  11   5        1.24        0.00      2.35 o 
  -6  11   5      229.24      248.14      4.87 o 
  -5  11   5       28.07       29.99      2.38 o 
  -4  11   5      175.92      131.20      5.72 o 
  -3  11   5       66.16       74.45      3.61 o 
  -2  11   5      139.51      150.98      3.08 o 
  -1  11   5     1407.37     1408.35     12.37 o 
   0  11   5      541.02      540.47      5.55 o 
   1  11   5       20.65       26.75      1.39 o 
   2  11   5      268.84      240.00      3.84 o 
   3  11   5      368.40      319.85      5.49 o 
   4  11   5        0.34        1.12      2.33 o 
   5  11   5      153.72      164.61     17.85 o 
   6  11   5       61.36       44.38      6.02 o 
  -8  12   5        0.82        0.00      3.00 o 
  -7  12   5       14.61       12.66      2.66 o 
  -6  12   5        0.31        0.84      2.19 o 
  -5  12   5      569.57      555.45      8.94 o 
  -4  12   5      151.42      163.07      3.61 o 
  -3  12   5      154.52      159.23      4.76 o 
  -2  12   5      569.13      631.72      7.41 o 
  -1  12   5     1131.47     1111.40     10.12 o 
   0  12   5      435.01      480.32      8.73 o 
   1  12   5      400.90      364.63      4.81 o 
   2  12   5      464.57      434.10      7.82 o 
   3  12   5      209.63      235.92      4.79 o 
   4  12   5      518.67      522.04      9.80 o 
   5  12   5       84.72       80.73      6.02 o 
   6  12   5       11.55       17.74      5.49 o 
  -8  13   5        2.10        4.76      3.16 o 
  -7  13   5       60.17       56.85      3.35 o 
  -6  13   5      238.53      255.88      5.74 o 
  -5  13   5      233.60      209.32      5.19 o 
  -4  13   5      153.58      135.62      3.38 o 
  -3  13   5      426.97      429.37      5.88 o 
  -2  13   5      515.25      562.61      8.49 o 
  -1  13   5        5.87        2.84      1.44 o 
   0  13   5       31.35       35.20      1.90 o 
   1  13   5     1230.87     1245.28     11.25 o 
   2  13   5       92.63       80.45      2.88 o 
   3  13   5       31.16       30.14      6.95 o 
   4  13   5       20.43       34.52      3.35 o 
   5  13   5      210.84      216.99      6.40 o 
   6  13   5       39.64       42.94      6.45 o 
  -8  14   5       64.41       61.52      3.94 o 
  -7  14   5       20.69       11.80      2.89 o 
  -6  14   5        1.31        2.08      2.45 o 
  -5  14   5        1.92        7.82      2.13 o 
  -4  14   5      142.96      152.26      3.78 o 
  -3  14   5       85.93       66.08      3.81 o 
  -2  14   5       82.58       86.01      2.64 o 
  -1  14   5       20.72       15.16      1.87 o 
   0  14   5      384.75      420.10      4.91 o 
   1  14   5        4.83        2.32      1.35 o 
   2  14   5       77.26       67.77      5.14 o 
   3  14   5      159.48      130.12      4.72 o 
   4  14   5      501.02      502.23      9.75 o 
   5  14   5       10.02        5.28      3.31 o 
   6  14   5       15.67       14.81      6.13 o 
  -7  15   5        5.08        4.18      2.87 o 
  -6  15   5       94.58       82.12      6.43 o 
  -5  15   5      188.23      164.74      6.65 o 
  -4  15   5        2.09        3.32      1.94 o 
  -3  15   5       44.45       35.68      2.28 o 
  -2  15   5      404.42      419.43     10.64 o 
  -1  15   5       49.91       53.53      2.99 o 
   0  15   5        0.97        0.72      1.42 o 
   1  15   5        2.22        0.00      1.76 o 
   2  15   5      197.64      213.50      5.95 o 
   3  15   5        0.38        0.00      2.76 o 
   4  15   5       18.14       11.72      3.30 o 
   5  15   5        4.61        6.49      3.56 o 
  -7  16   5        0.47        1.09      2.89 o 
  -6  16   5        0.02        1.54      2.66 o 
  -5  16   5        4.66        2.31      2.33 o 
  -4  16   5       50.64       58.46      2.87 o 
  -3  16   5       13.62       11.22      2.08 o 
  -2  16   5       10.30       10.21      1.91 o 
  -1  16   5       12.03        9.15      1.88 o 
   0  16   5      269.52      281.37      6.41 o 
   1  16   5      303.03      276.29     12.37 o 
   2  16   5       26.87       28.12      3.76 o 
   3  16   5      205.91      187.14      5.91 o 
   4  16   5       63.70       71.94      4.41 o 
   5  16   5       89.24       84.65      4.84 o 
  -7  17   5       32.32       27.10      3.39 o 
  -6  17   5        0.94        1.74      2.60 o 
  -5  17   5      179.76      165.07      4.38 o 
  -4  17   5        0.22        1.47      2.20 o 
  -3  17   5      140.82      146.66      4.44 o 
  -2  17   5      387.52      431.98     13.75 o 
  -1  17   5      287.05      294.23      4.96 o 
   0  17   5      796.03      748.74      8.86 o 
   1  17   5       56.25       66.97      2.78 o 
   2  17   5       52.68       54.47      3.64 o 
   3  17   5        2.04        0.00      3.08 o 
   4  17   5       96.54      110.59      5.17 o 
   5  17   5       33.45       45.99      9.35 o 
  -6  18   5       60.65       60.62      3.57 o 
  -5  18   5      123.77      111.45      4.64 o 
  -4  18   5      165.50      166.45      4.36 o 
  -3  18   5      101.36       75.84      5.31 o 
  -2  18   5        5.62       13.83      2.21 o 
  -1  18   5        0.41        1.56      2.21 o 
   0  18   5      413.95      455.44      8.46 o 
   1  18   5       23.65       17.09      2.29 o 
   2  18   5      307.40      314.30      7.84 o 
   3  18   5      169.12      179.17      6.15 o 
   4  18   5       26.50       35.97      4.03 o 
   5  18   5        8.76        8.90      5.70 o 
  -6  19   5       36.94       39.35      3.46 o 
  -5  19   5        7.32        4.59      2.82 o 
  -4  19   5        0.03        3.07      2.57 o 
  -3  19   5        0.00        1.67      2.20 o 
  -2  19   5        0.05        1.69      2.23 o 
  -1  19   5       26.70       28.33      2.80 o 
   0  19   5        0.33        1.30      2.42 o 
   1  19   5       87.87      112.41      3.45 o 
   2  19   5       10.74       12.13      3.58 o 
   3  19   5        0.07        1.51      3.60 o 
   4  19   5       13.84       13.69      5.73 o 
   5  19   5        1.63        3.57      5.75 o 
  -5  20   5       96.65      107.87      5.29 o 
  -4  20   5       64.72       68.08      3.41 o 
  -3  20   5       44.36       41.64      3.01 o 
  -2  20   5       69.21       67.55      3.88 o 
  -1  20   5        5.85        4.24      2.70 o 
   0  20   5       32.57       38.43      3.22 o 
   1  20   5       13.39       15.58      3.30 o 
   2  20   5       65.05       65.85      4.55 o 
   3  20   5      120.54      122.57      7.81 o 
   4  20   5      198.57      220.71      7.61 o 
  -5  21   5       34.38       30.24      4.25 o 
  -4  21   5       57.99       59.79      3.52 o 
  -3  21   5      310.94      316.10      6.98 o 
  -2  21   5      317.54      357.94     11.39 o 
  -1  21   5       76.55       66.68      3.59 o 
   0  21   5       46.27       51.59      3.52 o 
   1  21   5      128.50      135.83      9.69 o 
   2  21   5      109.11       95.71      5.22 o 
   3  21   5       52.91       59.35      5.01 o 
   4  21   5        0.36        6.77      6.02 o 
  -4  22   5       99.93       81.54      3.98 o 
  -3  22   5       79.36       77.17      4.43 o 
  -2  22   5        0.94        1.49      3.02 o 
  -1  22   5        6.40        3.22      2.86 o 
   0  22   5       11.26        6.78      3.05 o 
   1  22   5        2.47        6.87      3.68 o 
   2  22   5        3.86        4.29      3.81 o 
   3  22   5        0.01        0.56      4.27 o 
  -3  23   5       47.23       50.98      4.28 o 
  -2  23   5        8.72        8.21      3.30 o 
  -1  23   5      116.24      105.28      6.88 o 
   0  23   5      118.30      132.80      5.04 o 
   1  23   5       25.68       25.70      4.75 o 
   2  23   5      166.46      180.75      7.08 o 
  -2  24   5       25.12       31.16      3.96 o 
  -1  24   5       24.93       21.23      4.04 o 
   0  24   5       12.91       14.11      3.74 o 
   1  24   5       28.56       26.23      4.54 o 
  -8   0   6      600.84      553.67     15.45 o 
  -7   0   6      267.03      236.18      9.11 o 
  -6   0   6      629.38      651.01     15.72 o 
  -5   0   6       92.28       81.68      4.85 o 
  -4   0   6      906.93      930.19     13.14 o 
  -3   0   6     1467.38     1298.64     14.59 o 
  -2   0   6       37.15       49.07      3.98 o 
  -1   0   6     1934.68     2171.64     28.16 o 
   0   0   6      310.62      228.66      3.50 o 
   1   0   6     8057.53     8404.29     86.22 o 
   2   0   6     2424.17     2236.86     30.31 o 
   3   0   6       86.12       81.18      6.26 o 
   4   0   6      115.67      128.62      8.52 o 
   5   0   6        4.29       11.77      2.88 o 
   6   0   6        1.77        9.65      5.86 o 
   7   0   6      118.66      115.81      5.59 o 
   8   0   6       12.85       27.44      6.18 o 
  -9   1   6       51.08       59.35      7.41 o 
  -8   1   6       42.96       32.11      6.02 o 
  -7   1   6      132.54      136.05      8.10 o 
  -6   1   6      330.98      322.76      6.97 o 
  -5   1   6      176.63      177.72      4.00 o 
  -4   1   6      522.81      506.51      8.44 o 
  -3   1   6      977.84     1025.77      9.11 o 
  -2   1   6     1804.88     1837.19     14.07 o 
  -1   1   6      845.68      947.07      7.64 o 
   0   1   6     3083.42     2950.38     21.95 o 
   1   1   6     2680.64     2825.75     39.31 o 
   2   1   6      249.76      266.95      3.83 o 
   3   1   6      461.58      541.13     10.05 o 
   4   1   6      854.62      819.49      9.40 o 
   5   1   6      212.22      220.59      6.31 o 
   6   1   6      135.76      144.59      4.02 o 
   7   1   6        3.91        3.71      2.54 o 
   8   1   6       20.08       21.38      4.61 o 
  -9   2   6       16.29       16.25      6.50 o 
  -8   2   6      268.80      266.71     10.82 o 
  -7   2   6        0.13        0.95      2.99 o 
  -6   2   6       17.77       19.42      2.32 o 
  -5   2   6      116.29       92.23      2.61 o 
  -4   2   6     1065.66     1061.42     10.87 o 
  -3   2   6      794.73      840.30      7.70 o 
  -2   2   6      113.39       87.50      2.03 o 
  -1   2   6      498.75      386.70      4.06 o 
   0   2   6     4651.10     4472.91     36.24 o 
   1   2   6     1941.77     1889.64     15.99 o 
   2   2   6      407.32      428.36      7.74 o 
   3   2   6       79.17       82.80      2.36 o 
   4   2   6     1305.23     1284.71     13.50 o 
   5   2   6       35.13       39.20      2.57 o 
   6   2   6      264.45      229.75      6.39 o 
   7   2   6       81.22       91.19      4.53 o 
   8   2   6       28.64       21.56      4.65 o 
  -9   3   6       18.33       14.01      6.55 o 
  -8   3   6      312.55      305.66     11.67 o 
  -7   3   6      298.63      265.37      5.74 o 
  -6   3   6      435.87      457.64      7.14 o 
  -5   3   6      310.16      317.79      5.22 o 
  -4   3   6     1509.92     1611.31     15.73 o 
  -3   3   6     3883.33     3824.38     31.21 o 
  -2   3   6     4564.91     4507.23     36.78 o 
  -1   3   6     1154.43     1078.49      9.53 o 
   0   3   6     2935.12     3257.66     26.70 o 
   1   3   6        1.43        4.40      0.90 o 
   2   3   6      405.26      394.11      4.32 o 
   3   3   6      319.01      295.93      4.49 o 
   4   3   6        0.77        0.86      1.57 o 
   5   3   6        4.40        7.20      1.94 o 
   6   3   6        8.26        4.08      2.32 o 
   7   3   6      217.95      244.11     11.67 o 
   8   3   6        1.25        1.91      3.86 o 
  -9   4   6        3.97        6.87      5.70 o 
  -8   4   6        1.15        0.00      5.27 o 
  -7   4   6      401.13      399.59     12.65 o 
  -6   4   6      152.20      142.50      4.06 o 
  -5   4   6       14.44       12.30      2.23 o 
  -4   4   6       53.61       58.63      2.00 o 
  -3   4   6        2.19       10.99      1.91 o 
  -2   4   6      339.15      346.45      3.80 o 
  -1   4   6      878.56      801.08      7.38 o 
   0   4   6      199.44      202.94      2.39 o 
   1   4   6      198.02      252.89      2.66 o 
   2   4   6      262.60      297.60      3.61 o 
   3   4   6      614.45      594.25      7.14 o 
   4   4   6       79.30       70.90      3.65 o 
   5   4   6       13.86        7.56      1.95 o 
   6   4   6       67.85       84.97      4.44 o 
   7   4   6       25.50       22.01      3.27 o 
   8   4   6        2.90        2.46      4.37 o 
  -9   5   6        5.72        8.42      6.61 o 
  -8   5   6      419.18      425.06     20.19 o 
  -7   5   6       66.61       66.22      4.31 o 
  -6   5   6      309.14      276.02      6.81 o 
  -5   5   6     1676.30     1675.36     20.90 o 
  -4   5   6      428.92      431.20      5.43 o 
  -3   5   6       66.29       88.83      2.31 o 
  -2   5   6      332.03      394.09      4.19 o 
  -1   5   6     1905.89     2014.83     16.96 o 
   0   5   6     2557.97     2330.61     17.62 o 
   1   5   6      277.95      325.50      3.27 o 
   2   5   6      942.33     1035.92     10.56 o 
   3   5   6      393.47      365.63      4.77 o 
   4   5   6        3.17        0.87      1.82 o 
   5   5   6      452.19      481.09     10.60 o 
   6   5   6      302.63      327.68      8.23 o 
   7   5   6      104.98       87.89      5.37 o 
   8   5   6        0.70        2.97      4.13 o 
  -9   6   6        0.74        3.41      6.55 o 
  -8   6   6      100.57      112.39      5.51 o 
  -7   6   6        5.91        3.93      3.17 o 
  -6   6   6      120.10      135.92      4.19 o 
  -5   6   6        4.97        5.48      1.65 o 
  -4   6   6       85.74       94.84      3.64 o 
  -3   6   6     2178.87     2082.83     19.83 o 
  -2   6   6     8028.60     8393.21     67.19 o 
  -1   6   6     3055.89     3119.98     23.31 o 
   0   6   6      415.32      342.72      4.07 o 
   1   6   6       87.94       99.78      2.01 o 
   2   6   6     1030.08      971.50     10.05 o 
   3   6   6     1565.71     1606.44     17.46 o 
   4   6   6      727.61      816.73     10.88 o 
   5   6   6        0.18        5.03      2.40 o 
   6   6   6       39.24       38.61      3.23 o 
   7   6   6      114.39      141.63      7.38 o 
   8   6   6       77.75       98.54      6.69 o 
  -9   7   6        0.43        0.00      4.57 o 
  -8   7   6        0.77        0.00      3.52 o 
  -7   7   6      166.66      168.46      6.03 o 
  -6   7   6      104.89       95.31      5.30 o 
  -5   7   6      235.90      235.97      4.87 o 
  -4   7   6      352.21      365.89      6.64 o 
  -3   7   6      259.30      235.07      3.65 o 
  -2   7   6       30.27       32.08      2.05 o 
  -1   7   6      370.63      374.72      3.74 o 
   0   7   6      666.42      633.83      6.13 o 
   1   7   6     1978.44     2153.98     17.97 o 
   2   7   6        0.20        0.08      1.21 o 
   3   7   6        9.31        8.53      1.51 o 
   4   7   6     1094.69      999.33     12.77 o 
   5   7   6        1.44        1.66      2.44 o 
   6   7   6      191.11      188.23      8.79 o 
   7   7   6        0.09        1.38      3.53 o 
  -9   8   6        5.10        8.27      3.78 o 
  -8   8   6       40.24       41.50      3.69 o 
  -7   8   6        0.87        1.61      3.10 o 
  -6   8   6      378.40      411.19     16.80 o 
  -5   8   6      151.93      120.67      3.61 o 
  -4   8   6       49.56       64.54      4.31 o 
  -3   8   6     1140.80     1005.32      9.30 o 
  -2   8   6      401.38      408.78      4.54 o 
  -1   8   6        9.25       13.53      1.97 o 
   0   8   6      759.73      737.85      7.01 o 
   1   8   6     1441.54     1434.88     12.44 o 
   2   8   6      625.50      701.93      7.80 o 
   3   8   6      560.58      532.61      6.43 o 
   4   8   6       12.98       13.57      2.20 o 
   5   8   6      217.26      241.55      8.12 o 
   6   8   6       30.34       25.73      4.95 o 
   7   8   6       37.90       27.60      6.18 o 
  -8   9   6       25.17       16.42      3.50 o 
  -7   9   6        0.15        0.00      2.39 o 
  -6   9   6       55.58       55.09      2.84 o 
  -5   9   6      110.68       96.39      2.93 o 
  -4   9   6       38.91       48.20      2.13 o 
  -3   9   6      377.27      370.88      4.40 o 
  -2   9   6        0.39        1.03      1.09 o 
  -1   9   6      318.46      346.37      4.04 o 
   0   9   6     2193.57     2196.19     18.44 o 
   1   9   6      114.77      122.57      2.29 o 
   2   9   6       31.74       32.47      1.82 o 
   3   9   6      192.65      210.67      3.74 o 
   4   9   6      173.59      172.56      4.45 o 
   5   9   6        0.30        3.34      2.88 o 
   6   9   6        0.29        0.85      4.85 o 
   7   9   6        0.01        0.00      5.75 o 
  -8  10   6        4.97        3.35      3.25 o 
  -7  10   6        0.32        0.42      2.36 o 
  -6  10   6      141.77      146.23      4.60 o 
  -5  10   6      153.49      150.78      5.90 o 
  -4  10   6        0.86        0.64      1.56 o 
  -3  10   6      416.44      447.52     10.59 o 
  -2  10   6      130.92      125.20      2.47 o 
  -1  10   6       69.26       69.13      1.83 o 
   0  10   6       42.84       59.01      1.73 o 
   1  10   6        1.78        1.15      1.15 o 
   2  10   6      133.12      121.10      2.87 o 
   3  10   6        2.87        0.38      1.56 o 
   4  10   6      180.98      154.87     10.47 o 
   5  10   6      111.50      114.82      7.25 o 
   6  10   6      173.99      156.96      8.84 o 
   7  10   6       28.87       22.64      6.61 o 
  -8  11   6      158.76      158.23      5.62 o 
  -7  11   6       40.48       44.81      3.08 o 
  -6  11   6      145.94      130.77      3.88 o 
  -5  11   6       49.65       57.53      6.27 o 
  -4  11   6      480.22      430.98      5.99 o 
  -3  11   6     1218.77     1212.73     12.63 o 
  -2  11   6      187.58      193.04      4.47 o 
  -1  11   6      168.14      146.17      3.04 o 
   0  11   6      179.16      203.98      4.25 o 
   1  11   6       28.83       36.88      1.89 o 
   2  11   6      163.31      134.94      4.01 o 
   3  11   6       14.76        7.28      1.80 o 
   4  11   6      399.42      409.01      7.60 o 
   5  11   6       57.31       39.64      5.27 o 
   6  11   6        0.06        0.00      5.33 o 
   7  11   6       22.41       30.00      6.82 o 
  -8  12   6       11.61        7.32      3.61 o 
  -7  12   6       42.86       44.82      3.09 o 
  -6  12   6      262.91      263.57      5.20 o 
  -5  12   6      475.30      426.83      6.32 o 
  -4  12   6        0.95        1.44      1.73 o 
  -3  12   6      203.46      179.72      5.51 o 
  -2  12   6      790.07      746.97      8.52 o 
  -1  12   6        0.53        0.00      1.23 o 
   0  12   6       32.04       28.74      1.57 o 
   1  12   6        0.17        2.04      1.54 o 
   2  12   6      349.86      367.25      5.23 o 
   3  12   6      156.87      143.76      4.06 o 
   4  12   6      177.20      186.27      4.83 o 
   5  12   6       10.08       12.68      5.33 o 
   6  12   6       77.01       77.52      7.57 o 
  -8  13   6        9.91        8.23      3.04 o 
  -7  13   6        0.15        0.00      2.51 o 
  -6  13   6       33.67       39.48      2.84 o 
  -5  13   6     1192.45     1114.43     12.42 o 
  -4  13   6       10.65       17.89      2.08 o 
  -3  13   6       51.74       49.81      3.65 o 
  -2  13   6      340.51      325.24      4.91 o 
  -1  13   6      179.49      142.21      3.50 o 
   0  13   6       57.29       74.98      3.83 o 
   1  13   6       30.37       22.47      1.88 o 
   2  13   6      265.73      234.09      4.92 o 
   3  13   6      489.02      508.08      7.85 o 
   4  13   6        9.88        8.19      3.02 o 
   5  13   6       40.97       44.65      6.29 o 
   6  13   6      109.21      147.74      9.22 o 
  -7  14   6        0.09        0.72      2.83 o 
  -6  14   6        0.87        0.00      2.41 o 
  -5  14   6      268.78      255.95      5.02 o 
  -4  14   6       43.03       49.00      2.81 o 
  -3  14   6      258.33      274.47      5.37 o 
  -2  14   6     1417.25     1438.35     14.77 o 
  -1  14   6      296.71      250.87      4.29 o 
   0  14   6      112.90      116.62      2.66 o 
   1  14   6      611.82      593.24      9.74 o 
   2  14   6      477.90      499.88      7.71 o 
   3  14   6      154.72      167.19     15.48 o 
   4  14   6       29.40       34.98      3.68 o 
   5  14   6      157.95      189.09     10.02 o 
   6  14   6       11.45        5.86      6.34 o 
  -7  15   6        2.86        2.14      2.78 o 
  -6  15   6        4.31        4.61      2.54 o 
  -5  15   6        4.47        6.57      2.38 o 
  -4  15   6      224.02      210.77      4.81 o 
  -3  15   6      109.13      129.35      3.79 o 
  -2  15   6       16.39       11.04      2.13 o 
  -1  15   6      143.86      154.80      4.71 o 
   0  15   6        7.63        5.01      1.77 o 
   1  15   6       34.41       36.57      2.62 o 
   2  15   6      458.66      397.38     20.99 o 
   3  15   6       52.95       63.12      7.11 o 
   4  15   6       53.11       54.55      4.19 o 
   5  15   6        0.28        0.00      5.75 o 
   6  15   6      219.52      237.30     12.15 o 
  -7  16   6      154.76      159.17      4.90 o 
  -6  16   6       15.57       23.87      2.99 o 
  -5  16   6      101.01      106.50      3.70 o 
  -4  16   6       85.72       80.04      3.18 o 
  -3  16   6       57.56       53.27      2.72 o 
  -2  16   6       56.64       56.61      2.65 o 
  -1  16   6       52.03       49.58      2.51 o 
   0  16   6      383.75      350.91      6.74 o 
   1  16   6       18.30       20.25      3.46 o 
   2  16   6       30.47       48.76      5.35 o 
   3  16   6      220.16      232.70      6.65 o 
   4  16   6       18.71       13.18      3.47 o 
   5  16   6       21.92       40.49      7.09 o 
  -6  17   6       42.82       43.09      3.31 o 
  -5  17   6       23.78       25.91      2.78 o 
  -4  17   6        1.44        1.22      2.25 o 
  -3  17   6        1.94        1.27      2.09 o 
  -2  17   6        0.09        2.23      2.02 o 
  -1  17   6      295.10      305.14      5.16 o 
   0  17   6        0.19        0.82      2.29 o 
   1  17   6       16.09        7.06      2.85 o 
   2  17   6      153.58      154.76     10.20 o 
   3  17   6      445.38      495.66     10.29 o 
   4  17   6        2.66        4.05      5.81 o 
   5  17   6       22.54       27.33      7.09 o 
  -6  18   6       90.68       77.63      3.90 o 
  -5  18   6        1.35        2.54      2.47 o 
  -4  18   6       12.66        9.51      2.65 o 
  -3  18   6      106.17       88.35      3.40 o 
  -2  18   6       71.80       84.00      3.39 o 
  -1  18   6      158.51      169.36      4.75 o 
   0  18   6      250.41      272.43      5.75 o 
   1  18   6       74.50       63.37      5.65 o 
   2  18   6        4.95        3.21      3.33 o 
   3  18   6       37.92       38.25      4.23 o 
   4  18   6        0.72        0.29      3.93 o 
   5  18   6       26.91       20.83      7.25 o 
  -6  19   6       21.12       23.75      3.43 o 
  -5  19   6        4.30        4.82      2.77 o 
  -4  19   6       24.99       18.13      2.76 o 
  -3  19   6       36.99       40.29      2.93 o 
  -2  19   6       46.24       51.08      2.90 o 
  -1  19   6      365.22      385.98      7.92 o 
   0  19   6      500.90      529.65     10.61 o 
   1  19   6       13.01        5.46      4.18 o 
   2  19   6       67.70       60.32      4.63 o 
   3  19   6      107.75      110.81      5.40 o 
   4  19   6       57.53       66.10      5.26 o 
  -5  20   6       61.98       56.06      3.70 o 
  -4  20   6       12.35        6.73      2.82 o 
  -3  20   6       47.69       51.21      3.15 o 
  -2  20   6       63.16       54.49      3.71 o 
  -1  20   6        0.38        0.00      2.60 o 
   0  20   6       42.70       42.86      3.47 o 
   1  20   6      202.39      231.91      7.45 o 
   2  20   6      106.77      127.28      8.76 o 
   3  20   6       40.25       34.29      7.22 o 
   4  20   6       21.21       25.95      4.71 o 
  -4  21   6       16.37       10.57      3.07 o 
  -3  21   6       25.02       21.69      3.37 o 
  -2  21   6        1.05        2.20      3.08 o 
  -1  21   6        8.10        3.38      2.95 o 
   0  21   6       26.52       33.98      4.29 o 
   1  21   6       58.66       62.20      4.85 o 
   2  21   6      113.08       92.93      6.18 o 
   3  21   6       18.97       35.94      4.95 o 
  -4  22   6      103.79       93.83      4.26 o 
  -3  22   6       32.75       42.69      4.02 o 
  -2  22   6        1.13        0.00      3.13 o 
  -1  22   6       11.35       17.14      3.49 o 
   0  22   6       70.77       79.36      7.49 o 
   1  22   6       69.08       63.33      4.91 o 
   2  22   6        2.66        4.95      4.44 o 
   3  22   6       28.38       22.36      4.98 o 
  -3  23   6       17.86       11.15      3.78 o 
  -2  23   6       20.94       18.34      3.64 o 
  -1  23   6       11.22        9.00      3.50 o 
   0  23   6        4.53        2.71      4.41 o 
   1  23   6       22.61       25.05      4.67 o 
   2  23   6       36.91       41.47      5.13 o 
  -1  24   6        2.83        3.51      3.75 o 
   0  24   6       49.91       49.23      5.24 o 
  -9   1   7        9.82       10.92      6.55 o 
  -8   1   7       87.45       99.27      5.23 o 
  -7   1   7      108.52       99.95      5.30 o 
  -6   1   7     1041.84     1038.49     25.97 o 
  -5   1   7      176.68      153.97      3.92 o 
  -4   1   7        0.20        5.44      1.34 o 
  -3   1   7      639.64      636.79      6.35 o 
  -2   1   7      742.71      939.82      7.80 o 
  -1   1   7       65.07       63.28      1.56 o 
   0   1   7      197.46      165.81      2.49 o 
   1   1   7      128.06      150.33      4.34 o 
   2   1   7     1405.01     1244.61     12.87 o 
   3   1   7        8.35        4.74      1.53 o 
   4   1   7        0.38        0.00      1.66 o 
   5   1   7       76.07       89.98      3.11 o 
   6   1   7       21.92       10.51      2.52 o 
   7   1   7      207.72      236.19      5.52 o 
  -9   2   7       12.75       20.09      6.87 o 
  -8   2   7      106.18      115.08      7.99 o 
  -7   2   7        9.88        7.85      3.39 o 
  -6   2   7       15.54       16.40      4.47 o 
  -5   2   7        2.11        0.00      1.98 o 
  -4   2   7      106.50      113.54      2.81 o 
  -3   2   7       62.34       72.61      3.70 o 
  -2   2   7      376.15      351.29      3.97 o 
  -1   2   7        1.46        2.19      0.95 o 
   0   2   7      150.01      112.37      2.06 o 
   1   2   7       41.71       40.83      1.38 o 
   2   2   7     2504.59     2528.73     24.30 o 
   3   2   7        9.40        5.63      1.51 o 
   4   2   7       16.86       12.07      1.86 o 
   5   2   7      100.02       95.43      3.86 o 
   6   2   7       15.90       20.47      2.58 o 
   7   2   7        0.26        0.44      2.79 o 
  -9   3   7       44.05       62.55      7.78 o 
  -8   3   7       12.94        7.09      5.54 o 
  -7   3   7      259.81      259.32      6.40 o 
  -6   3   7       84.81       81.70      3.27 o 
  -5   3   7      133.54      116.63      3.63 o 
  -4   3   7        2.40        2.00      1.43 o 
  -3   3   7       51.05       56.74      1.95 o 
  -2   3   7        0.27        0.84      0.99 o 
  -1   3   7     3470.06     3267.54     26.92 o 
   0   3   7       64.66       95.09      2.54 o 
   1   3   7     1812.07     1821.70     15.66 o 
   2   3   7      316.13      289.80      7.04 o 
   3   3   7       70.82       71.31      3.46 o 
   4   3   7      756.85      716.92      8.70 o 
   5   3   7       19.54       23.43      2.38 o 
   6   3   7       25.76       21.05      2.70 o 
   7   3   7      133.14      121.81      4.20 o 
  -9   4   7       48.25       53.97      7.83 o 
  -8   4   7        2.53        5.70      5.06 o 
  -7   4   7      132.74      152.85      6.31 o 
  -6   4   7        6.21       17.13      2.51 o 
  -5   4   7      255.35      246.34      4.20 o 
  -4   4   7     3166.27     3143.87     29.35 o 
  -3   4   7     2009.03     2028.60     19.42 o 
  -2   4   7     3995.48     4075.91     33.30 o 
  -1   4   7     1792.81     1702.23     14.64 o 
   0   4   7      130.81      171.46      2.41 o 
   1   4   7      126.04      168.47      3.95 o 
   2   4   7      161.26      185.80      3.35 o 
   3   4   7        2.43        0.32      1.46 o 
   4   4   7     1933.76     1824.49     28.53 o 
   5   4   7      529.66      496.84     11.14 o 
   6   4   7       10.86       12.57      2.52 o 
   7   4   7      301.58      337.50      7.62 o 
  -9   5   7       40.66       44.65      7.78 o 
  -8   5   7       44.15       37.18      4.38 o 
  -7   5   7        0.12        0.00      2.98 o 
  -6   5   7      180.06      179.26      6.58 o 
  -5   5   7     1041.14     1062.63     11.37 o 
  -4   5   7      191.92      170.11      4.53 o 
  -3   5   7        3.05        6.10      1.33 o 
  -2   5   7      507.96      603.04      6.68 o 
  -1   5   7     2939.01     2773.21     23.10 o 
   0   5   7      282.83      300.53      3.65 o 
   1   5   7       79.28       98.06      2.49 o 
   2   5   7     1012.81     1076.40      9.98 o 
   3   5   7      141.66      141.48      3.31 o 
   4   5   7      528.37      506.33      9.09 o 
   5   5   7      147.49      164.03      7.34 o 
   6   5   7        9.35        8.64      2.57 o 
   7   5   7       70.53       49.09      5.89 o 
  -9   6   7        5.14        3.84      6.93 o 
  -8   6   7       53.74       64.22     22.38 o 
  -7   6   7       28.29       14.49      6.79 o 
  -6   6   7       60.63       51.69      5.35 o 
  -5   6   7      220.72      202.19      3.89 o 
  -4   6   7       39.45       37.78      2.10 o 
  -3   6   7       41.38       38.16      1.80 o 
  -2   6   7      364.49      357.76      4.77 o 
  -1   6   7      782.87      790.07      6.79 o 
   0   6   7     2211.49     2199.58     16.86 o 
   1   6   7       36.82       48.02      2.50 o 
   2   6   7      624.52      529.54      5.71 o 
   3   6   7      191.71      170.04      3.64 o 
   4   6   7      134.69      118.64      3.32 o 
   5   6   7      208.16      190.99      4.41 o 
   6   6   7       75.88       59.84      3.17 o 
   7   6   7        6.43       14.45      4.29 o 
  -8   7   7        3.05        0.00      3.84 o 
  -7   7   7       19.69       26.47      4.48 o 
  -6   7   7     1008.15      982.69     19.05 o 
  -5   7   7      335.35      309.75      7.35 o 
  -4   7   7        8.13       14.04      1.59 o 
  -3   7   7      386.58      322.25      5.74 o 
  -2   7   7      317.38      315.03      3.89 o 
  -1   7   7      138.24      200.33      2.62 o 
   0   7   7        0.18        5.48      1.00 o 
   1   7   7      828.12      822.67      7.96 o 
   2   7   7     1976.40     1993.85     22.36 o 
   3   7   7      410.36      360.78      7.06 o 
   4   7   7       64.97       81.12      3.30 o 
   5   7   7        2.61        5.44      4.14 o 
   6   7   7      162.29      153.48      5.12 o 
   7   7   7        0.23        0.16      3.88 o 
  -8   8   7       66.47       67.70     14.28 o 
  -7   8   7       10.18        6.63      4.80 o 
  -6   8   7      174.02      180.48      4.83 o 
  -5   8   7      551.92      576.65      8.56 o 
  -4   8   7      205.75      179.55      4.24 o 
  -3   8   7       65.85       68.17      1.97 o 
  -2   8   7      430.85      391.75      5.69 o 
  -1   8   7      273.01      313.85      3.48 o 
   0   8   7     1312.05     1291.57     10.53 o 
   1   8   7     1004.10      954.25     10.12 o 
   2   8   7       69.52       62.88      2.19 o 
   3   8   7      681.41      647.57     15.73 o 
   4   8   7      924.72      920.08     12.28 o 
   5   8   7      179.36      176.26      5.09 o 
   6   8   7        0.00        0.00      2.83 o 
   7   8   7       22.24       26.62      4.73 o 
  -8   9   7       54.51       64.90      4.24 o 
  -7   9   7      180.59      193.82      6.70 o 
  -6   9   7        0.18        0.93      2.22 o 
  -5   9   7       30.35       38.29      2.33 o 
  -4   9   7      697.08      647.45      7.83 o 
  -3   9   7     2385.43     2372.56     20.17 o 
  -2   9   7      128.95      156.96      2.74 o 
  -1   9   7     1092.93     1062.06      8.88 o 
   0   9   7      113.51       95.43      2.67 o 
   1   9   7      436.56      489.34      7.06 o 
   2   9   7      616.68      591.37      7.11 o 
   3   9   7      218.33      199.45      7.50 o 
   4   9   7       21.85       12.77      3.65 o 
   5   9   7      208.79      250.27      7.42 o 
   6   9   7        3.65        0.59      4.80 o 
   7   9   7      120.94      132.41      6.44 o 
  -8  10   7       11.78       15.91      3.56 o 
  -7  10   7       80.70       93.70      3.63 o 
  -6  10   7      587.25      554.33      9.64 o 
  -5  10   7       26.35       29.03      2.99 o 
  -4  10   7      226.42      218.91      4.17 o 
  -3  10   7      158.84      188.01      3.69 o 
  -2  10   7      226.27      271.32      3.72 o 
  -1  10   7       19.37       15.79      1.73 o 
   0  10   7      266.05      284.61      3.74 o 
   1  10   7       26.39       18.92      1.77 o 
   2  10   7     1379.32     1384.76     14.15 o 
   3  10   7      185.77      192.97      4.82 o 
   4  10   7       58.09       51.07      4.29 o 
   5  10   7       62.84       98.22      6.26 o 
   6  10   7        8.75       10.71      5.86 o 
   7  10   7        4.80        0.00      6.55 o 
  -8  11   7       18.04       11.73      3.45 o 
  -7  11   7      141.87      137.37      4.31 o 
  -6  11   7       74.69       61.76      3.06 o 
  -5  11   7        7.63        9.24      2.13 o 
  -4  11   7      502.42      487.82      7.54 o 
  -3  11   7      821.90      799.07     11.80 o 
  -2  11   7       99.57      116.63      2.58 o 
  -1  11   7       72.48       61.23      1.93 o 
   0  11   7      196.55      178.01      2.99 o 
   1  11   7     1814.52     1787.62     20.38 o 
   2  11   7      115.53      137.12      3.33 o 
   3  11   7       34.99       38.41      3.64 o 
   4  11   7      114.97       96.91      4.74 o 
   5  11   7      269.51      285.87      8.00 o 
   6  11   7       12.47        8.05      5.43 o 
  -8  12   7       57.68       59.75      4.25 o 
  -7  12   7        5.91       10.97      2.62 o 
  -6  12   7      136.99      113.25      3.74 o 
  -5  12   7        9.83        5.86      2.12 o 
  -4  12   7      108.51       95.43      3.00 o 
  -3  12   7        0.00        2.08      1.66 o 
  -2  12   7       17.35       26.48      3.50 o 
  -1  12   7      163.02      149.88      3.43 o 
   0  12   7        0.08        8.67      3.63 o 
   1  12   7      116.78       86.40      3.47 o 
   2  12   7       15.36       19.11      2.00 o 
   3  12   7      195.01      173.97      4.54 o 
   4  12   7      263.54      274.28      7.63 o 
   5  12   7       14.46        7.57      5.59 o 
   6  12   7       11.69        7.03      6.39 o 
  -7  13   7        2.91        3.91      2.79 o 
  -6  13   7       48.79       57.29      3.55 o 
  -5  13   7      117.91      122.54      7.95 o 
  -4  13   7       33.77       36.52      2.40 o 
  -3  13   7       21.18       19.09      2.01 o 
  -2  13   7      174.76      175.20      5.23 o 
  -1  13   7       40.47       48.22      2.29 o 
   0  13   7       15.90       30.25      2.61 o 
   1  13   7       18.10       23.13      3.88 o 
   2  13   7      115.19      138.29      3.97 o 
   3  13   7      152.03      159.33      4.39 o 
   4  13   7       10.71        4.38      3.20 o 
   5  13   7        0.00        0.00      4.90 o 
   6  13   7        7.48        9.06      6.50 o 
  -7  14   7        0.04        0.00      2.93 o 
  -6  14   7        2.72        2.44      2.51 o 
  -5  14   7        6.14       11.55      2.46 o 
  -4  14   7       39.87       42.52      2.64 o 
  -3  14   7      341.38      365.23      7.21 o 
  -2  14   7      111.04      114.65      3.28 o 
  -1  14   7     1044.47      984.02     10.84 o 
   0  14   7      145.41      165.89      3.71 o 
   1  14   7      763.17      773.08     10.52 o 
   2  14   7      175.44      217.32      8.20 o 
   3  14   7       19.50       15.79      2.74 o 
   4  14   7       53.30       82.42      7.46 o 
   5  14   7       22.43       22.48      6.50 o 
   6  14   7      156.65      140.07      9.80 o 
  -7  15   7       49.05       44.31      3.56 o 
  -6  15   7      178.20      176.14      4.66 o 
  -5  15   7       78.34       88.84      3.57 o 
  -4  15   7      107.03       91.48      3.30 o 
  -3  15   7      145.84      157.33      3.92 o 
  -2  15   7      315.14      305.35      5.16 o 
  -1  15   7     1287.94     1344.76     15.44 o 
   0  15   7       17.37       12.51      2.77 o 
   1  15   7       71.12       68.97      3.29 o 
   2  15   7      309.79      337.27      6.65 o 
   3  15   7      342.42      310.42      6.39 o 
   4  15   7       34.95       24.45      5.65 o 
   5  15   7       16.56        8.47      6.39 o 
  -6  16   7       49.59       49.23      3.38 o 
  -5  16   7       25.47       19.56      2.70 o 
  -4  16   7      152.09      171.88      5.23 o 
  -3  16   7       18.06       16.40      2.33 o 
  -2  16   7       35.36       45.54      3.82 o 
  -1  16   7       36.12       46.83      2.59 o 
   0  16   7        7.19        4.84      2.34 o 
   1  16   7       27.45       27.10      2.73 o 
   2  16   7      209.84      198.57      6.78 o 
   3  16   7        5.99        6.98      3.48 o 
   4  16   7       56.97       57.97      6.82 o 
   5  16   7      107.83      110.13      8.58 o 
  -6  17   7       11.86        9.70      3.08 o 
  -5  17   7        0.19        0.00      2.68 o 
  -4  17   7        8.30        9.39      2.49 o 
  -3  17   7       72.18       71.73      3.18 o 
  -2  17   7       98.35      121.03      4.82 o 
  -1  17   7       55.97       37.34      2.68 o 
   0  17   7        0.16        2.89      3.07 o 
   1  17   7      112.81       85.04      4.59 o 
   2  17   7       27.30       16.23      3.53 o 
   3  17   7       40.56       37.84      4.20 o 
   4  17   7       71.47       74.00      7.46 o 
   5  17   7       94.01      123.02      9.70 o 
  -6  18   7       81.79       91.93      8.55 o 
  -5  18   7       43.47       53.29      4.01 o 
  -4  18   7        5.26        1.35      2.51 o 
  -3  18   7      193.47      223.25      5.24 o 
  -2  18   7      167.02      146.78      4.14 o 
  -1  18   7       82.95      106.58      3.45 o 
   0  18   7        0.05        0.79      3.00 o 
   1  18   7        9.52        3.39      3.48 o 
   2  18   7      135.55      140.17      9.96 o 
   3  18   7       26.83       38.84      4.49 o 
   4  18   7       16.59       19.77      7.09 o 
  -5  19   7      110.45      106.67      4.17 o 
  -4  19   7       35.63       46.13      3.23 o 
  -3  19   7        2.57        2.92      2.52 o 
  -2  19   7        6.38        2.63      2.48 o 
  -1  19   7       11.94        9.64      2.97 o 
   0  19   7        7.10        7.14      4.61 o 
   1  19   7       17.15       15.47      3.94 o 
   2  19   7        7.73       10.12      3.82 o 
   3  19   7       17.92       15.38      4.04 o 
   4  19   7        3.22        0.00      6.87 o 
  -5  20   7        5.22        1.99      3.22 o 
  -4  20   7       16.10       17.75      3.06 o 
  -3  20   7        2.54        1.51      2.68 o 
  -2  20   7        5.23        6.69      2.99 o 
  -1  20   7       86.50       86.05      4.13 o 
   0  20   7        6.89       10.14      3.82 o 
   1  20   7        3.24        1.15      3.69 o 
   2  20   7       52.84       38.06      4.79 o 
   3  20   7       71.86       87.64      9.86 o 
  -4  21   7        3.35        3.93      2.99 o 
  -3  21   7        2.80        5.15      2.80 o 
  -2  21   7       72.81       56.73      4.06 o 
  -1  21   7        4.33        2.74      3.84 o 
   0  21   7      104.84      115.46     19.71 o 
   1  21   7        1.82        0.07      4.13 o 
   2  21   7       93.22      106.73      7.09 o 
   3  21   7        5.81        9.94      4.61 o 
  -3  22   7      147.50      171.71      5.73 o 
  -2  22   7      110.34       91.12      4.69 o 
  -1  22   7       13.04        9.83      4.19 o 
   0  22   7        6.93        2.40      4.33 o 
   1  22   7       81.14       91.12      5.77 o 
   2  22   7       15.78       18.24      5.01 o 
  -2  23   7       19.79       17.66      3.78 o 
  -1  23   7      193.88      228.49     11.24 o 
   0  23   7      134.68      130.65      7.09 o 
  -8   0   8      176.60      142.47      8.58 o 
  -7   0   8      890.45      976.49     22.70 o 
  -6   0   8     1208.61     1136.12     24.88 o 
  -5   0   8       81.81       67.93      5.27 o 
  -4   0   8      223.49      249.13      5.86 o 
  -3   0   8      112.40      108.18      3.04 o 
  -2   0   8     2959.83     2760.05     29.65 o 
  -1   0   8      533.02      645.47      8.19 o 
   0   0   8     1312.98     1288.65     16.68 o 
   1   0   8       73.28       55.22      2.96 o 
   2   0   8      159.38      182.02      5.04 o 
   3   0   8      287.04      277.87      6.65 o 
   4   0   8     1582.33     1572.51     23.37 o 
   5   0   8       23.07       22.47      3.43 o 
   6   0   8     1876.83     1886.97     28.33 o 
   7   0   8       68.26       64.75      5.57 o 
  -8   1   8        0.03        0.00      3.88 o 
  -7   1   8      142.97      149.22      7.46 o 
  -6   1   8        2.35        9.17      2.87 o 
  -5   1   8      160.10      154.07      5.42 o 
  -4   1   8     1677.82     1695.61     21.82 o 
  -3   1   8     2966.59     2962.40     24.72 o 
  -2   1   8      170.35      157.41      2.40 o 
  -1   1   8      195.97      183.76      2.85 o 
   0   1   8        5.53       13.55      5.77 o 
   1   1   8       12.81       17.39      1.66 o 
   2   1   8       38.58       41.62      2.51 o 
   3   1   8     2567.46     2562.13     25.05 o 
   4   1   8      210.83      200.59      4.32 o 
   5   1   8       13.35       10.26      2.32 o 
   6   1   8        0.88        3.98      2.66 o 
   7   1   8        9.54        5.68      3.08 o 
  -9   2   8       46.38       39.32      7.30 o 
  -8   2   8        3.56        0.00      5.54 o 
  -7   2   8       77.85       73.15      7.83 o 
  -6   2   8      280.75      259.00     10.19 o 
  -5   2   8       50.05       55.40      4.07 o 
  -4   2   8      152.13      169.25      3.42 o 
  -3   2   8     1502.24     1482.63     14.75 o 
  -2   2   8        2.46        6.01      1.32 o 
  -1   2   8      525.07      500.48      5.33 o 
   0   2   8      206.42      180.98      4.41 o 
   1   2   8      643.64      537.15      7.65 o 
   2   2   8      206.35      202.03      3.75 o 
   3   2   8      396.66      309.10      4.99 o 
   4   2   8      101.50       86.76      3.05 o 
   5   2   8       18.93       15.02      2.34 o 
   6   2   8      297.13      325.76      8.36 o 
   7   2   8       69.79       80.65      6.54 o 
  -9   3   8       43.79       56.37      7.89 o 
  -8   3   8        9.43        4.74      5.81 o 
  -7   3   8       90.50       80.24      4.60 o 
  -6   3   8        1.66        3.64      2.44 o 
  -5   3   8      650.88      636.49      9.04 o 
  -4   3   8      223.90      213.01      3.76 o 
  -3   3   8      108.42      101.81      2.72 o 
  -2   3   8     1043.39     1150.46     10.45 o 
  -1   3   8     3563.91     3524.89     29.14 o 
   0   3   8      122.73      104.27      2.42 o 
   1   3   8     3412.99     3532.73     29.30 o 
   2   3   8       47.37       41.62      2.07 o 
   3   3   8       32.07       26.65      2.08 o 
   4   3   8      242.21      238.32      4.63 o 
   5   3   8        8.09        7.84      2.20 o 
   6   3   8        9.81        7.86      2.65 o 
   7   3   8       13.26       17.73      3.34 o 
  -8   4   8      100.88      109.38      7.62 o 
  -7   4   8      118.84      109.34      7.57 o 
  -6   4   8       11.62       17.61      2.69 o 
  -5   4   8      114.41      121.01      3.72 o 
  -4   4   8      348.61      339.43      4.91 o 
  -3   4   8      384.97      432.20      7.18 o 
  -2   4   8        6.43        3.97      1.18 o 
  -1   4   8      313.17      293.41      5.20 o 
   0   4   8       12.18       12.97      1.29 o 
   1   4   8      127.48      144.01      4.12 o 
   2   4   8       14.99       12.84      1.82 o 
   3   4   8        8.39        4.46      1.75 o 
   4   4   8       30.83       32.04      2.46 o 
   5   4   8       29.68       31.31      3.14 o 
   6   4   8        0.07        0.00      2.56 o 
   7   4   8       17.82       11.10      3.23 o 
  -8   5   8       14.82       15.71      4.01 o 
  -7   5   8       37.69       44.04      4.27 o 
  -6   5   8       12.81       22.42      3.10 o 
  -5   5   8       32.12       21.54      2.04 o 
  -4   5   8      372.76      367.73      7.20 o 
  -3   5   8        0.09        0.00      1.48 o 
  -2   5   8      142.22      114.37      2.73 o 
  -1   5   8       21.99       39.16      1.59 o 
   0   5   8      178.19      200.71      5.34 o 
   1   5   8      112.90      104.31      2.32 o 
   2   5   8     1071.89      975.78     13.41 o 
   3   5   8      250.63      261.95      4.65 o 
   4   5   8      200.58      234.47      8.36 o 
   5   5   8      180.20      156.41      4.17 o 
   6   5   8        2.22        3.74      2.84 o 
   7   5   8        7.11       12.71      3.88 o 
  -8   6   8       39.33       34.80      4.66 o 
  -7   6   8       17.96        8.22      3.34 o 
  -6   6   8      228.80      216.68      6.33 o 
  -5   6   8       23.90       35.26      2.72 o 
  -4   6   8       21.92       20.43      1.87 o 
  -3   6   8      394.50      436.11      7.99 o 
  -2   6   8        1.23        5.13      1.39 o 
  -1   6   8      210.88      169.39      3.30 o 
   0   6   8     1214.66     1295.66     11.73 o 
   1   6   8       67.56       73.23      2.06 o 
   2   6   8      854.57      825.70      9.50 o 
   3   6   8       24.68       29.47      2.19 o 
   4   6   8      411.74      478.86      6.92 o 
   5   6   8        7.34        7.73      2.39 o 
   6   6   8       28.64       33.32      4.38 o 
   7   6   8       57.48       60.69      5.18 o 
  -8   7   8        9.66        7.97      4.28 o 
  -7   7   8       64.76       52.53      4.31 o 
  -6   7   8      174.34      185.17      6.25 o 
  -5   7   8      312.85      320.19      6.11 o 
  -4   7   8      582.79      523.14      6.62 o 
  -3   7   8      905.17      880.69      9.67 o 
  -2   7   8       28.68       35.29      1.66 o 
  -1   7   8      237.41      244.32      4.69 o 
   0   7   8       10.68       10.66      2.37 o 
   1   7   8      411.25      385.40      9.02 o 
   2   7   8      328.40      367.17      7.69 o 
   3   7   8     1275.91     1206.28     15.29 o 
   4   7   8      248.15      241.54      5.39 o 
   5   7   8      196.84      230.25      5.07 o 
   6   7   8      130.66      106.76      4.64 o 
   7   7   8        0.98        0.00      4.14 o 
  -8   8   8       70.57       53.81      5.17 o 
  -7   8   8       39.23       41.91      4.41 o 
  -6   8   8      192.38      202.81     10.79 o 
  -5   8   8      502.17      520.14      8.12 o 
  -4   8   8       11.33        6.58      2.00 o 
  -3   8   8       27.47       21.98      1.73 o 
  -2   8   8     1004.16      947.27      9.04 o 
  -1   8   8      672.95      726.05      6.55 o 
   0   8   8     1666.98     1687.81     14.92 o 
   1   8   8     1013.53      977.02      9.42 o 
   2   8   8      222.84      234.20      4.26 o 
   3   8   8        7.20        5.61      1.87 o 
   4   8   8      119.00      127.05      3.62 o 
   5   8   8       19.57       28.02      3.51 o 
   6   8   8      181.51      165.13      5.57 o 
  -8   9   8       43.88       45.16      4.25 o 
  -7   9   8        5.26        4.71      3.14 o 
  -6   9   8        0.14        2.34      2.20 o 
  -5   9   8      119.81      133.67      4.48 o 
  -4   9   8      261.80      278.96      4.81 o 
  -3   9   8      728.96      726.55     13.91 o 
  -2   9   8        0.07        1.62      1.35 o 
  -1   9   8       96.90      101.26      2.39 o 
   0   9   8        2.03        0.57      1.34 o 
   1   9   8      930.87      989.72     12.71 o 
   2   9   8      383.81      417.80      8.88 o 
   3   9   8       13.59       16.33      2.49 o 
   4   9   8       44.53       30.20      3.04 o 
   5   9   8       12.11        9.02      3.06 o 
   6   9   8       15.56       28.25      3.95 o 
  -8  10   8        6.50        7.29      3.65 o 
  -7  10   8       12.88       10.75      3.33 o 
  -6  10   8      260.21      251.24      5.20 o 
  -5  10   8       56.21       57.90      2.76 o 
  -4  10   8        0.01        0.20      1.86 o 
  -3  10   8      159.02      156.27      3.61 o 
  -2  10   8      679.33      686.86      7.14 o 
  -1  10   8       85.50       94.01      3.27 o 
   0  10   8       64.86       65.23      2.10 o 
   1  10   8     1747.12     1591.58     16.06 o 
   2  10   8      251.51      259.59      4.45 o 
   3  10   8      131.16      121.84      4.12 o 
   4  10   8       54.63       48.95      3.44 o 
   5  10   8      121.30      101.65     14.01 o 
   6  10   8       45.93       58.30      5.05 o 
  -8  11   8       10.78        8.60      3.92 o 
  -7  11   8      226.05      210.48      6.20 o 
  -6  11   8       78.73       74.80      5.69 o 
  -5  11   8        3.39        1.50      2.04 o 
  -4  11   8      288.84      284.99      4.98 o 
  -3  11   8     1313.38     1364.97     14.22 o 
  -2  11   8     2336.66     2148.53     20.91 o 
  -1  11   8     1991.49     1954.01     17.04 o 
   0  11   8      808.42      788.85      9.04 o 
   1  11   8     1967.33     2057.12     23.33 o 
   2  11   8      477.02      401.82      5.80 o 
   3  11   8       84.72       85.88      3.55 o 
   4  11   8      521.63      569.36     11.60 o 
   5  11   8       40.23       30.45      4.50 o 
   6  11   8       48.81       54.56      7.25 o 
  -7  12   8       46.34       51.61      3.39 o 
  -6  12   8        2.11        0.79      2.52 o 
  -5  12   8       67.33       60.57      2.95 o 
  -4  12   8        4.86        5.72      2.14 o 
  -3  12   8       61.47       53.72      2.63 o 
  -2  12   8       34.26       51.68      3.05 o 
  -1  12   8      219.42      197.43      3.81 o 
   0  12   8      774.17      780.89      9.04 o 
   1  12   8      467.20      472.50      6.45 o 
   2  12   8      219.69      206.93      4.17 o 
   3  12   8        8.45       12.00      3.37 o 
   4  12   8       15.36       12.97      4.58 o 
   5  12   8       23.22       21.11      4.28 o 
   6  12   8       31.38       37.08      6.98 o 
  -7  13   8        9.60        6.98      2.95 o 
  -6  13   8        1.84        0.00      2.47 o 
  -5  13   8       25.20       21.59      2.66 o 
  -4  13   8      159.04      133.68      4.23 o 
  -3  13   8       85.00       75.44      3.65 o 
  -2  13   8      275.18      286.06      6.39 o 
  -1  13   8       41.71       41.41      2.32 o 
   0  13   8       80.17      100.38      3.08 o 
   1  13   8       30.19       15.39      2.10 o 
   2  13   8        6.57        1.81      2.06 o 
   3  13   8       14.63       29.33      3.84 o 
   4  13   8       83.31       94.66      5.31 o 
   5  13   8       53.26       64.47      7.78 o 
  -7  14   8        0.15        1.91      3.06 o 
  -6  14   8       38.17       49.00      3.24 o 
  -5  14   8       48.00       51.57      4.02 o 
  -4  14   8        3.88        5.00      2.31 o 
  -3  14   8       47.33       29.39      2.40 o 
  -2  14   8      147.72      146.49      7.21 o 
  -1  14   8       91.03       99.93      4.24 o 
   0  14   8      102.03      128.78      6.07 o 
   1  14   8        4.62        5.21      2.09 o 
   2  14   8        0.05        1.52      2.50 o 
   3  14   8       27.44       17.67      3.71 o 
   4  14   8       64.88       89.65      5.33 o 
   5  14   8        7.35        5.11      6.45 o 
  -6  15   8       40.24       41.61      4.31 o 
  -5  15   8        6.50        2.93      2.36 o 
  -4  15   8       75.52       81.14      3.25 o 
  -3  15   8        7.32        3.84      2.12 o 
  -2  15   8       12.80       13.76      2.32 o 
  -1  15   8       75.02       80.80      3.59 o 
   0  15   8        0.46        3.09      2.44 o 
   1  15   8       29.04       25.53      2.41 o 
   2  15   8        2.66        0.00      2.53 o 
   3  15   8       15.08       10.54      5.73 o 
   4  15   8       19.17        5.38      6.18 o 
   5  15   8        6.01        0.37      6.55 o 
  -6  16   8        2.27        1.39      2.81 o 
  -5  16   8      126.20      120.05      5.28 o 
  -4  16   8        4.97        6.51      2.42 o 
  -3  16   8       20.27       21.08      2.56 o 
  -2  16   8       32.92       33.07      2.56 o 
  -1  16   8       29.76       43.74      3.25 o 
   0  16   8      336.70      305.21      6.29 o 
   1  16   8      175.42      175.71     10.10 o 
   2  16   8        0.66        0.00      2.76 o 
   3  16   8      117.13      132.80      6.03 o 
   4  16   8        2.87        0.00      5.49 o 
  -6  17   8        6.29        6.01      3.16 o 
  -5  17   8       54.10       68.41      3.65 o 
  -4  17   8       70.52       67.04      4.20 o 
  -3  17   8        0.03        0.00      2.39 o 
  -2  17   8        9.36        7.21      2.43 o 
  -1  17   8      162.69      184.89      5.28 o 
   0  17   8       33.97       39.01      4.12 o 
   1  17   8      165.97      187.11      6.28 o 
   2  17   8        2.61        0.00      2.92 o 
   3  17   8        0.67        0.00      5.91 o 
   4  17   8       26.82       24.72      7.35 o 
  -5  18   8       27.66       33.61      3.28 o 
  -4  18   8       20.04       26.28      3.05 o 
  -3  18   8      118.81      125.66      6.31 o 
  -2  18   8      206.14      192.63      4.73 o 
  -1  18   8       17.80       30.05      3.30 o 
   0  18   8       18.90       25.45      3.95 o 
   1  18   8      158.00      152.25     15.32 o 
   2  18   8      264.91      334.16     11.72 o 
   3  18   8       68.36       48.64      7.67 o 
   4  18   8       14.76       18.59      6.82 o 
  -5  19   8      196.65      198.07      5.32 o 
  -4  19   8      490.32      535.00      9.59 o 
  -3  19   8      149.47      159.49      4.78 o 
  -2  19   8        2.95        1.00      2.66 o 
  -1  19   8       53.49       49.10      4.57 o 
   0  19   8        7.32        8.39      3.96 o 
   1  19   8        4.90        7.00      4.04 o 
   2  19   8       26.52       30.80      4.63 o 
   3  19   8       55.38       66.12      8.52 o 
  -4  20   8        1.33        2.57      3.03 o 
  -3  20   8      137.72      144.68      4.55 o 
  -2  20   8       70.67       73.39      4.27 o 
  -1  20   8      127.15      133.15      5.99 o 
   0  20   8       51.25       46.68      5.75 o 
   1  20   8        6.28        2.69      4.22 o 
   2  20   8       78.97       81.39      6.23 o 
  -3  21   8        0.13        0.10      3.16 o 
  -2  21   8        3.74        4.07      4.12 o 
  -1  21   8       50.24       48.97      9.00 o 
   0  21   8       23.39       28.62      4.87 o 
   1  21   8        0.69        0.70      4.44 o 
   2  21   8        0.04        0.00      4.57 o 
  -2  22   8        1.56        4.24      4.43 o 
  -1  22   8      121.20      149.28      6.69 o 
   0  22   8      148.76      148.89      7.11 o 
  -8   1   9      257.05      243.06     11.24 o 
  -7   1   9       28.00       19.27      7.73 o 
  -6   1   9       96.90       91.82      5.43 o 
  -5   1   9      476.98      483.53      8.48 o 
  -4   1   9       19.46       15.52      2.19 o 
  -3   1   9       19.83       35.72      2.00 o 
  -2   1   9      381.48      339.07      4.24 o 
  -1   1   9       61.15       50.26      1.80 o 
   0   1   9        3.47        0.71      1.41 o 
   1   1   9      630.64      648.74      7.93 o 
   2   1   9       36.66       27.66      2.10 o 
   3   1   9     1927.84     1918.11     19.61 o 
   4   1   9       70.93       59.84      3.22 o 
   5   1   9        0.05        2.04      2.32 o 
   6   1   9       53.08       48.87      3.43 o 
  -8   2   9        0.85        1.39      6.02 o 
  -7   2   9       39.23       33.41      3.99 o 
  -6   2   9      152.58      147.45      4.63 o 
  -5   2   9       13.44       15.56      2.89 o 
  -4   2   9       88.01       98.15      3.43 o 
  -3   2   9      516.64      567.29      9.51 o 
  -2   2   9      212.44      227.47      3.72 o 
  -1   2   9      358.54      374.37      5.04 o 
   0   2   9      880.32      866.95      8.42 o 
   1   2   9        0.92        2.00      1.68 o 
   2   2   9      169.50      183.96      3.78 o 
   3   2   9       98.46       83.28      2.96 o 
   4   2   9       36.82       37.15      2.56 o 
   5   2   9        7.16        5.77      2.40 o 
   6   2   9       47.39       39.47      3.42 o 
  -8   3   9      280.60      289.04     12.15 o 
  -7   3   9      220.59      228.88      7.33 o 
  -6   3   9       28.80       27.86      2.88 o 
  -5   3   9       57.38       45.66      3.15 o 
  -4   3   9      397.17      396.28      6.49 o 
  -3   3   9       12.96       16.21      1.73 o 
  -2   3   9      930.06      910.05     12.83 o 
  -1   3   9      269.07      250.14      4.62 o 
   0   3   9       17.30       15.17      1.42 o 
   1   3   9     1254.36     1197.18     12.79 o 
   2   3   9      297.22      287.77      4.81 o 
   3   3   9      761.91      722.02      8.98 o 
   4   3   9       43.23       35.16      3.27 o 
   5   3   9      296.18      294.80      5.72 o 
   6   3   9       38.78       42.15      3.41 o 
  -8   4   9        4.96        0.53      6.13 o 
  -7   4   9      324.08      341.00      8.66 o 
  -6   4   9      493.88      455.60      9.09 o 
  -5   4   9     1510.92     1599.17     21.17 o 
  -4   4   9      139.35      139.94      6.70 o 
  -3   4   9      648.19      608.78      7.34 o 
  -2   4   9      350.75      329.15      4.79 o 
  -1   4   9       26.76       32.34      2.47 o 
   0   4   9       95.07       83.01      2.20 o 
   1   4   9      870.29      919.13     10.31 o 
   2   4   9     1980.16     2009.97     20.19 o 
   3   4   9      729.21      675.17     12.20 o 
   4   4   9       60.80       76.15      3.04 o 
   5   4   9       91.64       75.79      4.41 o 
   6   4   9      341.54      367.45      7.20 o 
  -8   5   9       76.37       95.13      6.55 o 
  -7   5   9       19.08       17.39      4.03 o 
  -6   5   9       31.32       26.31      5.67 o 
  -5   5   9      501.15      499.82      9.23 o 
  -4   5   9      266.56      252.97      4.43 o 
  -3   5   9       28.66       34.06      2.17 o 
  -2   5   9      152.82      169.35      3.46 o 
  -1   5   9      322.53      317.41      5.04 o 
   0   5   9      100.26      117.10      6.88 o 
   1   5   9     1834.79     1819.99     21.00 o 
   2   5   9        0.55        0.00      1.58 o 
   3   5   9      169.12      157.65      5.54 o 
   4   5   9      201.77      170.48      4.25 o 
   5   5   9      130.68      130.60      8.54 o 
   6   5   9       34.41       40.39      3.52 o 
  -8   6   9       33.36       33.71      7.41 o 
  -7   6   9        3.80        4.37      3.76 o 
  -6   6   9       38.14       42.25      4.08 o 
  -5   6   9       40.54       37.61      3.48 o 
  -4   6   9      156.50      168.48      4.72 o 
  -3   6   9      570.84      534.72      6.80 o 
  -2   6   9       84.09      100.59      3.28 o 
  -1   6   9        8.19        1.99      1.38 o 
   0   6   9     1160.78     1049.35     11.10 o 
   1   6   9        0.83        2.61      1.68 o 
   2   6   9      135.03      123.08      4.16 o 
   3   6   9       21.08       15.23      2.14 o 
   4   6   9      173.01      142.43      4.07 o 
   5   6   9       14.99       15.71      2.81 o 
   6   6   9       62.62       71.79      3.95 o 
  -8   7   9       36.96       44.64      5.14 o 
  -7   7   9       78.40       94.71      9.94 o 
  -6   7   9      315.95      321.00     12.89 o 
  -5   7   9      278.65      257.20      5.65 o 
  -4   7   9      168.45      177.55      3.79 o 
  -3   7   9       85.41       78.83      3.05 o 
  -2   7   9      881.08      865.12      8.50 o 
  -1   7   9      327.75      322.28      5.15 o 
   0   7   9      131.85       88.29      2.38 o 
   1   7   9      973.55      992.22     11.05 o 
   2   7   9       26.32       22.71      2.32 o 
   3   7   9      292.63      297.71      5.19 o 
   4   7   9        4.59       10.36      2.42 o 
   5   7   9       13.52        8.69      2.67 o 
   6   7   9      109.35      119.61      5.20 o 
  -8   8   9        7.54        4.42      4.16 o 
  -7   8   9       20.71       13.80      4.08 o 
  -6   8   9        0.05        0.00      3.18 o 
  -5   8   9        0.11        0.00      2.33 o 
  -4   8   9      191.06      190.30      5.78 o 
  -3   8   9      423.61      372.88      4.81 o 
  -2   8   9      120.71      141.49      4.29 o 
  -1   8   9      738.30      753.14      8.70 o 
   0   8   9      260.31      233.36      5.02 o 
   1   8   9      588.27      608.81      7.68 o 
   2   8   9        0.69        2.15      1.82 o 
   3   8   9        3.58        7.18      2.16 o 
   4   8   9      296.55      298.41      7.02 o 
   5   8   9       19.74        7.31      2.66 o 
   6   8   9       46.70       74.23      4.53 o 
  -8   9   9        0.03        0.00      3.60 o 
  -7   9   9        6.35       10.42      4.06 o 
  -6   9   9        6.88        6.89      3.19 o 
  -5   9   9      289.03      268.65      7.88 o 
  -4   9   9        5.97        5.27      2.04 o 
  -3   9   9      420.16      402.02      5.11 o 
  -2   9   9        1.79        1.22      1.56 o 
  -1   9   9        4.48        0.79      1.67 o 
   0   9   9       97.31       91.57      5.13 o 
   1   9   9      152.94      137.72      4.06 o 
   2   9   9        3.20       11.26      2.10 o 
   3   9   9      336.24      332.31     10.72 o 
   4   9   9       11.53       12.29      2.49 o 
   5   9   9       31.07       20.00      3.36 o 
   6   9   9       14.42       10.41      3.58 o 
  -7  10   9        3.25        4.71      3.28 o 
  -6  10   9      193.66      198.96      7.11 o 
  -5  10   9       43.48       39.87      4.15 o 
  -4  10   9      134.21      138.68      3.73 o 
  -3  10   9      829.32      788.20      9.28 o 
  -2  10   9      421.33      477.29      6.48 o 
  -1  10   9      165.46      215.61      4.10 o 
   0  10   9       24.88       15.89      1.76 o 
   1  10   9        0.19        0.00      1.54 o 
   2  10   9       76.81       62.15      5.23 o 
   3  10   9       52.81       68.69      3.03 o 
   4  10   9      186.53      176.58      4.71 o 
   5  10   9      104.71      104.49      7.06 o 
   6  10   9       31.33       22.74      4.01 o 
  -7  11   9        0.19        0.00      3.24 o 
  -6  11   9       49.54       58.25      4.74 o 
  -5  11   9      192.65      203.97      4.67 o 
  -4  11   9       18.92       25.75      2.44 o 
  -3  11   9       85.06       78.24      2.88 o 
  -2  11   9      924.73      877.11     14.43 o 
  -1  11   9      359.56      398.97      5.79 o 
   0  11   9        8.00        4.91      1.86 o 
   1  11   9        0.02        0.00      1.65 o 
   2  11   9       69.69       55.47      2.79 o 
   3  11   9      206.14      178.79      4.41 o 
   4  11   9      317.19      320.64      7.15 o 
   5  11   9       11.81        7.86      3.43 o 
  -7  12   9       18.17       13.81      3.73 o 
  -6  12   9        0.01        0.69      2.55 o 
  -5  12   9      378.85      367.21      6.21 o 
  -4  12   9      730.26      736.49      9.38 o 
  -3  12   9      185.96      198.33      6.42 o 
  -2  12   9        0.06        0.91      1.84 o 
  -1  12   9       14.19       15.25      2.14 o 
   0  12   9        0.39        0.78      1.93 o 
   1  12   9       53.04       39.08      3.01 o 
   2  12   9       12.44        3.43      2.75 o 
   3  12   9       39.40       31.30      3.82 o 
   4  12   9       17.15       26.72      4.27 o 
   5  12   9       20.13       22.29      3.84 o 
  -7  13   9       20.33       16.44      3.67 o 
  -6  13   9        0.02        2.64      2.71 o 
  -5  13   9       10.74        8.37      2.64 o 
  -4  13   9       14.12       14.21      2.58 o 
  -3  13   9      168.76      166.02      4.16 o 
  -2  13   9      101.22      127.62      4.04 o 
  -1  13   9      409.82      422.45      7.27 o 
   0  13   9       16.30       15.42      2.17 o 
   1  13   9        8.10       12.03      2.29 o 
   2  13   9       98.88       98.15      4.01 o 
   3  13   9       39.71       55.71      4.58 o 
   4  13   9        3.12       14.30      4.35 o 
   5  13   9       14.80        9.80      4.84 o 
  -6  14   9       30.61       31.68      3.24 o 
  -5  14   9       51.87       49.06      3.16 o 
  -4  14   9       47.38       40.64      2.93 o 
  -3  14   9      197.32      198.42      8.66 o 
  -2  14   9      162.93      135.17      5.61 o 
  -1  14   9      106.93      129.06      4.21 o 
   0  14   9      146.13      127.09      5.45 o 
   1  14   9        9.22        3.23      2.34 o 
   2  14   9       18.04       20.35      3.84 o 
   3  14   9      213.71      209.72      7.29 o 
   4  14   9       23.80       40.18      4.85 o 
   5  14   9       55.84       44.97      7.41 o 
  -6  15   9      129.89      140.60      4.56 o 
  -5  15   9        0.04        1.92      2.64 o 
  -4  15   9       29.71       30.09      2.92 o 
  -3  15   9        1.13        1.39      2.29 o 
  -2  15   9      188.48      198.14      5.45 o 
  -1  15   9       42.29       51.00      6.30 o 
   0  15   9      249.17      206.03      5.36 o 
   1  15   9      773.69      809.45      9.87 o 
   2  15   9       76.89       78.11      5.02 o 
   3  15   9       19.00       25.39      4.30 o 
   4  15   9        1.39        1.75      4.31 o 
  -6  16   9      183.62      174.54      5.10 o 
  -5  16   9      224.44      241.39      5.56 o 
  -4  16   9       61.80       55.78      3.31 o 
  -3  16   9      121.18      126.48      3.85 o 
  -2  16   9       54.42       52.91      3.52 o 
  -1  16   9      159.47      177.45      5.47 o 
   0  16   9       70.03       66.82      3.72 o 
   1  16   9       62.00       53.58      4.53 o 
   2  16   9       28.44       33.04      6.47 o 
   3  16   9        8.70        8.07      4.46 o 
   4  16   9       39.12       42.41      8.15 o 
  -5  17   9       35.53       33.74      3.37 o 
  -4  17   9        7.12        5.42      2.73 o 
  -3  17   9        1.89        2.59      2.52 o 
  -2  17   9       55.41       50.15      3.61 o 
  -1  17   9        0.62        0.25      2.87 o 
   0  17   9       48.64       59.94      4.61 o 
   1  17   9        9.09        7.97      3.83 o 
   2  17   9        2.15        0.75      4.33 o 
   3  17   9       13.00       24.74      4.98 o 
  -5  18   9       13.61        8.03      3.28 o 
  -4  18   9       11.61       18.44      3.18 o 
  -3  18   9        4.12        0.00      2.79 o 
  -2  18   9       17.01       16.33      3.25 o 
  -1  18   9      103.28      126.02      4.67 o 
   0  18   9        4.67        1.03      3.87 o 
   1  18   9        0.70        0.00      3.63 o 
   2  18   9        3.95        0.45      4.00 o 
   3  18   9       10.87        9.96      6.50 o 
  -4  19   9       17.30       21.52      3.35 o 
  -3  19   9       42.58       38.03      3.35 o 
  -2  19   9       65.10       61.44      4.33 o 
  -1  19   9        0.19        5.54      3.95 o 
   0  19   9       51.45       52.91      9.11 o 
   1  19   9        4.52        0.00      3.95 o 
   2  19   9       39.37       38.39      7.01 o 
  -3  20   9        1.16        0.16      2.99 o 
  -2  20   9        0.46        5.27      4.47 o 
  -1  20   9       66.28       55.18      5.08 o 
   0  20   9      198.36      194.73      7.65 o 
   1  20   9       34.61       43.76      5.21 o 
  -2  21   9       31.90       33.52      5.31 o 
  -1  21   9        0.25        0.00      4.49 o 
   0  21   9        2.65        5.44      4.74 o 
  -8   0  10       69.79       71.98      7.99 o 
  -7   0  10       26.22       45.02      6.66 o 
  -6   0  10        0.30        0.00      4.80 o 
  -5   0  10      124.74      132.66      7.35 o 
  -4   0  10       13.80        7.89      3.78 o 
  -3   0  10      420.23      454.97     13.08 o 
  -2   0  10      590.97      561.74      8.49 o 
  -1   0  10     2399.99     2554.63     27.98 o 
   0   0  10       59.24       42.60      3.73 o 
   1   0  10      238.03      234.09      6.27 o 
   2   0  10      553.26      619.85     11.41 o 
   3   0  10      242.55      222.20      6.61 o 
   4   0  10       32.54       28.68      3.59 o 
   5   0  10      274.20      277.01      8.33 o 
   6   0  10       40.79       42.19      5.34 o 
  -8   1  10       36.84       45.18      7.25 o 
  -7   1  10       16.79       22.27      4.24 o 
  -6   1  10        0.44        2.04      3.48 o 
  -5   1  10       19.15       20.07      2.78 o 
  -4   1  10     1250.81     1278.71     15.71 o 
  -3   1  10      278.03      281.21      5.38 o 
  -2   1  10      319.40      350.22      4.58 o 
  -1   1  10     1139.27     1111.89     10.54 o 
   0   1  10      327.54      299.21      6.53 o 
   1   1  10      264.07      256.74      4.58 o 
   2   1  10      540.90      546.52      7.99 o 
   3   1  10      113.49      108.43      3.38 o 
   4   1  10       25.79       20.52      2.47 o 
   5   1  10      318.91      308.57      6.01 o 
   6   1  10       73.19       75.28      4.01 o 
  -8   2  10        0.29        0.00      6.34 o 
  -7   2  10        0.86        3.47      3.92 o 
  -6   2  10       28.19       21.29      3.08 o 
  -5   2  10       82.68       79.05      3.43 o 
  -4   2  10      946.60      961.90     12.53 o 
  -3   2  10      350.60      332.76      5.05 o 
  -2   2  10       36.58       39.33      2.23 o 
  -1   2  10     1067.98     1034.33      9.93 o 
   0   2  10      111.70      123.78      3.31 o 
   1   2  10        9.28       11.89      1.87 o 
   2   2  10      341.70      326.24      6.94 o 
   3   2  10        7.99        9.67      2.18 o 
   4   2  10        1.79        0.96      2.26 o 
   5   2  10        0.19        0.00      2.53 o 
   6   2  10        5.48        0.51      3.11 o 
  -8   3  10       41.01       52.96      7.73 o 
  -7   3  10        1.10        0.80      5.65 o 
  -6   3  10        5.00        5.63      2.74 o 
  -5   3  10      626.73      651.32     16.39 o 
  -4   3  10     1021.77     1054.89     13.44 o 
  -3   3  10      344.91      328.70      5.06 o 
  -2   3  10      124.87      145.67      3.58 o 
  -1   3  10       35.68       21.66      1.71 o 
   0   3  10      512.44      556.24      7.23 o 
   1   3  10      501.39      487.82      6.70 o 
   2   3  10      141.55      154.33      3.77 o 
   3   3  10      995.80     1019.83     11.93 o 
   4   3  10      286.02      301.68      6.13 o 
   5   3  10      150.78      133.15      6.92 o 
   6   3  10        0.01        0.52      3.00 o 
  -8   4  10       85.47       96.49      8.84 o 
  -7   4  10       87.55       97.26      5.59 o 
  -6   4  10       31.73       29.50      3.19 o 
  -5   4  10       15.97       17.70      2.71 o 
  -4   4  10       88.26       95.41      5.79 o 
  -3   4  10      244.61      242.65      7.46 o 
  -2   4  10       67.20       66.90      3.89 o 
  -1   4  10       26.24       27.97      1.83 o 
   0   4  10        1.53        0.30      1.79 o 
   1   4  10      555.74      592.18      7.67 o 
   2   4  10      288.80      295.42      6.69 o 
   3   4  10      143.78      125.81      3.64 o 
   4   4  10       20.71       25.66      2.74 o 
   5   4  10       41.66       52.32      3.42 o 
   6   4  10       62.89       60.62      4.01 o 
  -8   5  10       68.43       81.39      5.56 o 
  -7   5  10      166.74      166.01      6.65 o 
  -6   5  10      226.90      252.20      7.33 o 
  -5   5  10       33.94       25.78      2.80 o 
  -4   5  10       19.32       27.21      2.27 o 
  -3   5  10     1009.41      992.71     11.00 o 
  -2   5  10      623.27      625.85      8.33 o 
  -1   5  10      138.59      170.30      3.21 o 
   0   5  10      570.34      463.48      6.69 o 
   1   5  10       36.17       58.33      2.60 o 
   2   5  10       99.41      106.42      5.07 o 
   3   5  10       86.09       94.00      5.75 o 
   4   5  10      178.70      144.86      4.09 o 
   5   5  10      201.64      214.52      5.19 o 
   6   5  10        0.17        1.05      3.06 o 
  -8   6  10       21.49       15.65      4.61 o 
  -7   6  10       78.39       89.47      7.75 o 
  -6   6  10        2.54        4.73      3.41 o 
  -5   6  10      177.80      196.64      6.45 o 
  -4   6  10      295.04      281.35      4.88 o 
  -3   6  10       49.28       49.00      2.53 o 
  -2   6  10      331.87      347.27      6.54 o 
  -1   6  10       12.41       10.93      1.89 o 
   0   6  10      811.83      894.48     12.47 o 
   1   6  10      686.89      650.76      8.23 o 
   2   6  10      946.48      969.34     11.27 o 
   3   6  10       62.42       54.84      2.86 o 
   4   6  10       41.68       44.89      2.99 o 
   5   6  10       14.72       11.26      2.89 o 
   6   6  10       19.76       18.58      3.54 o 
  -7   7  10        1.06        0.10      4.05 o 
  -6   7  10       20.33       27.12      6.74 o 
  -5   7  10       20.59       18.76      5.01 o 
  -4   7  10        6.10        5.88      2.09 o 
  -3   7  10       13.49       14.31      2.11 o 
  -2   7  10      545.18      497.65     11.15 o 
  -1   7  10       78.09       77.53      2.68 o 
   0   7  10      923.35      889.70     14.43 o 
   1   7  10        3.54        2.26      1.91 o 
   2   7  10       17.40       18.36      2.29 o 
   3   7  10      176.57      174.86      4.92 o 
   4   7  10       40.67       43.71      3.99 o 
   5   7  10      116.99      121.20      4.78 o 
  -7   8  10        0.76        0.00      3.78 o 
  -6   8  10       10.47        7.75      3.54 o 
  -5   8  10       32.99       34.94      3.13 o 
  -4   8  10      145.97      175.20      4.82 o 
  -3   8  10     1637.87     1546.53     14.14 o 
  -2   8  10      541.82      546.60      7.14 o 
  -1   8  10       28.28       26.87      2.16 o 
   0   8  10       68.02       87.47      2.51 o 
   1   8  10        5.21        5.77      1.94 o 
   2   8  10      157.48      156.11      4.25 o 
   3   8  10       83.59      105.67      5.43 o 
   4   8  10       12.49       17.71      2.80 o 
   5   8  10      148.37      147.70      4.72 o 
  -7   9  10        2.18        2.41      3.97 o 
  -6   9  10      195.94      175.91      6.67 o 
  -5   9  10       32.75       31.39      2.74 o 
  -4   9  10        0.04        0.29      2.10 o 
  -3   9  10      346.56      362.71      7.35 o 
  -2   9  10       20.94       20.93      2.19 o 
  -1   9  10      166.78      179.44      3.86 o 
   0   9  10      484.45      469.53      7.40 o 
   1   9  10       48.25       41.04      2.49 o 
   2   9  10       79.99       61.87      3.39 o 
   3   9  10      141.57      180.20      4.51 o 
   4   9  10        4.72        4.64      2.70 o 
   5   9  10        6.03        9.92      3.54 o 
  -7  10  10       34.58       37.69      4.01 o 
  -6  10  10       42.56       48.90      3.79 o 
  -5  10  10       81.70       79.79      3.40 o 
  -4  10  10      116.34       97.70      3.30 o 
  -3  10  10       91.13      102.08      3.25 o 
  -2  10  10       83.01      100.40      3.17 o 
  -1  10  10        4.84       11.23      2.08 o 
   0  10  10      149.50      133.35      3.69 o 
   1  10  10       80.92       70.96      2.90 o 
   2  10  10        3.49        0.00      2.25 o 
   3  10  10        0.19        3.02      2.39 o 
   4  10  10        0.81        2.10      2.64 o 
   5  10  10       33.78       33.79      3.91 o 
  -7  11  10       23.46       29.81      4.05 o 
  -6  11  10       62.84       56.80      9.56 o 
  -5  11  10       48.27       51.01      4.32 o 
  -4  11  10      388.11      410.28      6.40 o 
  -3  11  10        4.45        3.63      2.09 o 
  -2  11  10        2.59        6.17      2.49 o 
  -1  11  10       21.73        8.32      2.04 o 
   0  11  10       68.71       96.03      3.17 o 
   1  11  10        0.13        0.18      2.02 o 
   2  11  10       41.77       40.66      2.78 o 
   3  11  10      572.31      619.55      8.66 o 
   4  11  10      221.94      208.98      6.16 o 
   5  11  10        3.77        3.99      3.77 o 
  -6  12  10      272.41      256.99      5.67 o 
  -5  12  10        0.02        0.00      2.53 o 
  -4  12  10      233.25      212.22      4.80 o 
  -3  12  10      267.52      268.31      7.24 o 
  -2  12  10       14.58       10.03      2.61 o 
  -1  12  10       28.03       27.96      2.54 o 
   0  12  10       16.57       12.71      2.28 o 
   1  12  10      187.28      196.58      4.49 o 
   2  12  10      143.16      145.04      6.24 o 
   3  12  10      110.86       98.08      4.48 o 
   4  12  10        7.15       10.15      3.38 o 
  -6  13  10       45.11       44.66      3.51 o 
  -5  13  10        2.42        3.22      2.67 o 
  -4  13  10      194.11      181.87      4.70 o 
  -3  13  10      386.74      355.80      6.43 o 
  -2  13  10        6.15        0.69      2.47 o 
  -1  13  10        3.39        2.89      2.68 o 
   0  13  10      248.33      236.98      5.94 o 
   1  13  10       52.67       75.54      3.88 o 
   2  13  10      165.41      191.00      4.82 o 
   3  13  10       13.64        9.02      3.17 o 
   4  13  10      185.26      162.51      5.69 o 
  -6  14  10       27.36       23.50      3.25 o 
  -5  14  10        0.05        0.00      2.64 o 
  -4  14  10        0.00        1.55      2.49 o 
  -3  14  10        4.32        1.84      2.41 o 
  -2  14  10       80.96       95.89      6.28 o 
  -1  14  10      123.84      147.76      4.76 o 
   0  14  10       40.98       53.78      7.39 o 
   1  14  10       43.43       33.88      3.35 o 
   2  14  10       83.91       97.21      4.39 o 
   3  14  10       91.90      100.71      5.13 o 
   4  14  10        0.95        0.00      3.67 o 
  -5  15  10       55.61       44.29      3.51 o 
  -4  15  10        8.68        8.47      2.68 o 
  -3  15  10      140.00      126.72      5.88 o 
  -2  15  10       76.58       88.75      4.06 o 
  -1  15  10        2.36        0.65      2.79 o 
   0  15  10        6.14        5.69      2.99 o 
   1  15  10       20.72       14.97      3.32 o 
   2  15  10       14.53       16.90      4.26 o 
   3  15  10        9.10        9.89      4.50 o 
  -5  16  10      124.52      136.41      4.54 o 
  -4  16  10      152.11      168.97      4.80 o 
  -3  16  10      125.94      110.72      4.79 o 
  -2  16  10       19.55       17.31      3.17 o 
  -1  16  10        3.39        4.40      3.13 o 
   0  16  10       60.56       80.94      4.12 o 
   1  16  10       63.79       64.04      7.83 o 
   2  16  10        0.77        0.00      4.24 o 
   3  16  10       63.58       78.02     14.78 o 
  -4  17  10        3.56        7.15      3.12 o 
  -3  17  10      120.55      149.45      5.32 o 
  -2  17  10      502.59      538.49     11.53 o 
  -1  17  10      164.26      157.31      9.61 o 
   0  17  10        0.70        0.99      3.72 o 
   1  17  10       29.11       24.61      6.82 o 
   2  17  10       86.28      102.56      8.79 o 
  -4  18  10       45.50       41.46      3.49 o 
  -3  18  10       63.77       63.88      4.38 o 
  -2  18  10       48.97       58.66      4.34 o 
  -1  18  10      236.24      237.30      7.66 o 
   0  18  10      201.19      152.74      6.57 o 
   1  18  10       36.59       42.51     13.64 o 
   2  18  10        6.41        0.00      6.39 o 
  -3  19  10        8.33        8.82      3.64 o 
  -2  19  10       11.00        8.50      3.66 o 
  -1  19  10       12.19        8.41      4.35 o 
   0  19  10       90.14       93.47      6.01 o 
   1  19  10       97.29      114.73      9.35 o 
  -1  20  10       13.14        4.58      4.72 o 
  -7   1  11       58.75       51.35      9.56 o 
  -6   1  11      414.26      445.03     10.04 o 
  -5   1  11      170.62      174.71     17.32 o 
  -4   1  11      140.06      133.65      4.30 o 
  -3   1  11       67.54       75.16      3.28 o 
  -2   1  11        0.25        0.26      1.78 o 
  -1   1  11       83.48       86.35      2.90 o 
   0   1  11       77.02       89.07      4.89 o 
   1   1  11       75.67       69.21      2.85 o 
   2   1  11      509.52      449.55      6.81 o 
   3   1  11        8.09       14.12      2.43 o 
   4   1  11       89.72      100.31      3.79 o 
   5   1  11       68.38       84.59      4.04 o 
  -7   2  11       70.46       88.66      8.10 o 
  -6   2  11      114.95      115.97      5.59 o 
  -5   2  11      291.23      276.77      7.06 o 
  -4   2  11      214.08      208.80      5.10 o 
  -3   2  11      488.15      518.17      8.04 o 
  -2   2  11      284.23      272.35      7.82 o 
  -1   2  11      185.63      179.79      3.98 o 
   0   2  11      297.41      316.00      6.79 o 
   1   2  11       51.04       42.25      2.52 o 
   2   2  11       44.99       41.23      3.12 o 
   3   2  11      203.19      172.38      4.44 o 
   4   2  11       46.64       32.57      3.01 o 
   5   2  11       44.13       48.39      3.61 o 
  -7   3  11       19.01       13.69      6.39 o 
  -6   3  11      105.65      111.13      4.49 o 
  -5   3  11       58.89       63.05      3.67 o 
  -4   3  11       16.60       12.16      2.51 o 
  -3   3  11      220.72      224.90      4.39 o 
  -2   3  11      625.11      613.78     19.82 o 
  -1   3  11       11.73       10.15      1.97 o 
   0   3  11      273.85      258.61      4.84 o 
   1   3  11       33.25       35.52      2.53 o 
   2   3  11        1.08        0.31      2.10 o 
   3   3  11      126.89      106.91      3.88 o 
   4   3  11       25.05       24.22      2.86 o 
   5   3  11        5.07        1.97      2.98 o 
  -7   4  11       64.96       55.28      7.78 o 
  -6   4  11        1.95        0.62      3.65 o 
  -5   4  11      119.66      133.89      6.74 o 
  -4   4  11      102.06       96.61      4.10 o 
  -3   4  11      329.53      340.23      5.44 o 
  -2   4  11        6.43       10.95      2.09 o 
  -1   4  11      453.24      381.98     11.08 o 
   0   4  11     1303.64     1271.98     15.50 o 
   1   4  11      305.02      330.92      8.25 o 
   2   4  11      269.67      293.40      5.41 o 
   3   4  11       30.54       44.73      2.83 o 
   4   4  11       63.30       72.58      3.57 o 
   5   4  11       37.14       28.37      3.31 o 
  -7   5  11        8.14        2.01      4.06 o 
  -6   5  11       76.81       82.03     11.96 o 
  -5   5  11        0.80        0.47      2.60 o 
  -4   5  11        5.32        0.89      2.55 o 
  -3   5  11      612.60      597.69      7.75 o 
  -2   5  11      220.73      201.61      4.84 o 
  -1   5  11      153.89      150.76      4.84 o 
   0   5  11       13.93       13.71      2.16 o 
   1   5  11      234.98      251.85      6.19 o 
   2   5  11        2.15        0.00      2.19 o 
   3   5  11        0.96        0.00      2.21 o 
   4   5  11        3.32        2.81      3.25 o 
   5   5  11        4.42        7.76      3.26 o 
  -7   6  11        0.60        2.04      4.13 o 
  -6   6  11        5.16        7.98      3.99 o 
  -5   6  11        0.17        1.28      3.28 o 
  -4   6  11       40.14       36.95      3.08 o 
  -3   6  11      648.45      643.20      9.01 o 
  -2   6  11      240.90      251.36      4.69 o 
  -1   6  11      124.91      113.91      3.99 o 
   0   6  11       36.93       45.99      2.83 o 
   1   6  11       17.57        5.16      2.27 o 
   2   6  11      271.31      223.29      7.10 o 
   3   6  11       49.47       42.13      3.09 o 
   4   6  11      228.88      197.52      5.21 o 
   5   6  11       33.07       41.55      3.66 o 
  -7   7  11       29.52       31.83     10.15 o 
  -6   7  11      271.94      283.45     10.02 o 
  -5   7  11      278.89      305.47      8.98 o 
  -4   7  11      236.85      228.63      4.73 o 
  -3   7  11       99.08      122.60      3.53 o 
  -2   7  11        6.51       15.68      2.19 o 
  -1   7  11       99.09       70.91      2.87 o 
   0   7  11      121.40      127.07      3.56 o 
   1   7  11        5.38        1.40      2.13 o 
   2   7  11      158.38      157.84      6.65 o 
   3   7  11        8.71        8.42      2.65 o 
   4   7  11       18.83       10.69      2.83 o 
   5   7  11      107.95      135.13      4.74 o 
  -7   8  11       14.16       18.53      4.55 o 
  -6   8  11        7.49        4.43      3.75 o 
  -5   8  11       57.01       62.68      8.18 o 
  -4   8  11       56.62       51.57      5.46 o 
  -3   8  11      369.00      351.89      7.86 o 
  -2   8  11        6.66        9.40      2.17 o 
  -1   8  11        1.04        0.16      1.98 o 
   0   8  11       43.06       45.82      3.19 o 
   1   8  11      197.02      183.79      4.33 o 
   2   8  11      106.50       90.20      3.45 o 
   3   8  11        8.00       15.16      2.78 o 
   4   8  11       10.94        7.22      2.89 o 
   5   8  11        5.43        0.29      3.10 o 
  -7   9  11       91.24       88.53      4.87 o 
  -6   9  11      142.45      145.13      6.58 o 
  -5   9  11        4.07        2.89      2.88 o 
  -4   9  11       15.31       10.37      2.56 o 
  -3   9  11      105.17      110.42      4.26 o 
  -2   9  11       52.51       52.52      2.75 o 
  -1   9  11      472.01      423.44      6.31 o 
   0   9  11      516.54      594.04      9.43 o 
   1   9  11      304.37      261.03      5.18 o 
   2   9  11      391.71      379.80      7.37 o 
   3   9  11        3.99        0.00      2.46 o 
   4   9  11       40.25       53.98      3.66 o 
  -6  10  11       38.38       44.18      3.70 o 
  -5  10  11       40.92       40.44      3.02 o 
  -4  10  11       11.89       11.75      2.47 o 
  -3  10  11      200.11      235.18      5.61 o 
  -2  10  11      268.82      267.69      5.03 o 
  -1  10  11      475.21      452.24      8.92 o 
   0  10  11      288.55      333.70      8.28 o 
   1  10  11      124.08      134.56      3.85 o 
   2  10  11      311.74      341.70      6.96 o 
   3  10  11      237.68      206.09      7.51 o 
   4  10  11       18.22       26.44      3.19 o 
  -6  11  11        1.87        1.26      3.36 o 
  -5  11  11      104.85      109.74      5.43 o 
  -4  11  11      123.09      120.65      3.87 o 
  -3  11  11        0.00        1.08      2.76 o 
  -2  11  11        0.04        0.00      2.71 o 
  -1  11  11       21.85       15.98      2.38 o 
   0  11  11      394.38      417.90      7.72 o 
   1  11  11       75.10       71.66      7.53 o 
   2  11  11       11.44       12.13      2.65 o 
   3  11  11       59.26       45.21      3.29 o 
   4  11  11      127.24      141.36      5.67 o 
  -6  12  11        0.02        0.00      3.41 o 
  -5  12  11       36.45       34.26      3.22 o 
  -4  12  11       12.31        8.53      2.67 o 
  -3  12  11       58.53       64.79      3.63 o 
  -2  12  11       34.46       40.41      3.28 o 
  -1  12  11        2.89        0.88      2.38 o 
   0  12  11       47.28       60.72      3.74 o 
   1  12  11       50.33       59.56      3.84 o 
   2  12  11       11.37       11.01      2.80 o 
   3  12  11        2.50       10.27      3.45 o 
   4  12  11       46.29       27.84      4.09 o 
  -5  13  11      120.29      139.35      4.55 o 
  -4  13  11        0.48        0.00      2.74 o 
  -3  13  11       60.21       71.08      3.97 o 
  -2  13  11       38.16       46.88      5.02 o 
  -1  13  11        1.43        1.94      2.87 o 
   0  13  11       12.29        9.53      3.30 o 
   1  13  11       10.47        5.36      3.12 o 
   2  13  11       59.15       55.61      3.44 o 
   3  13  11        2.13        0.15      3.42 o 
  -5  14  11        6.00        5.81      3.03 o 
  -4  14  11      161.60      183.99      5.01 o 
  -3  14  11        3.32        3.45      3.06 o 
  -2  14  11       28.40       18.52      3.33 o 
  -1  14  11        2.35        0.86      2.99 o 
   0  14  11      139.51      140.26      6.42 o 
   1  14  11        0.04        1.38      3.34 o 
   2  14  11        4.70        2.50      4.44 o 
   3  14  11      117.84      137.58      8.35 o 
  -5  15  11       16.58       19.70      3.23 o 
  -4  15  11        7.66        5.75      3.59 o 
  -3  15  11       62.74       64.11      4.30 o 
  -2  15  11      145.67      182.11      6.39 o 
  -1  15  11        2.88        1.29      3.19 o 
   0  15  11       19.02       10.74      4.16 o 
   1  15  11       34.70       47.26      4.13 o 
   2  15  11        2.61        0.00      4.26 o 
  -4  16  11       82.20       78.53      4.70 o 
  -3  16  11       99.08       91.22      6.27 o 
  -2  16  11        1.21        0.88      3.40 o 
  -1  16  11       19.07       20.65      3.62 o 
   0  16  11       18.89       18.45      4.93 o 
   1  16  11       11.00       10.66      6.34 o 
   2  16  11        2.13        0.00      4.56 o 
  -3  17  11        6.11        2.82      3.73 o 
  -2  17  11       18.31       16.14      3.71 o 
  -1  17  11      144.71      142.69      5.40 o 
   0  17  11       76.47      103.63      8.95 o 
   1  17  11       17.32        8.84      6.45 o 
  -2  18  11       12.94       12.86      3.71 o 
  -1  18  11       48.95       38.46      4.12 o 
   0  18  11       54.48       63.92      5.45 o 
  -7   0  12      170.32      152.59      9.86 o 
  -6   0  12        0.72        0.00      5.75 o 
  -5   0  12      150.12      159.09      8.58 o 
  -4   0  12      167.51      176.09      9.00 o 
  -3   0  12        0.83        1.23      3.84 o 
  -2   0  12       23.19       15.18      4.90 o 
  -1   0  12       96.28      127.60      5.19 o 
   0   0  12      120.01       92.90      8.90 o 
   1   0  12      405.06      431.10      9.47 o 
   2   0  12       79.64       67.05      4.57 o 
   3   0  12      176.07      132.96      6.06 o 
   4   0  12       39.85       32.46      4.56 o 
  -7   1  12       27.60       29.13      5.09 o 
  -6   1  12       17.96       16.52      4.43 o 
  -5   1  12       33.02       37.44      6.37 o 
  -4   1  12       10.86       19.41      3.60 o 
  -3   1  12       49.98       62.61      3.40 o 
  -2   1  12      163.16      171.28      5.97 o 
  -1   1  12       32.57       35.29      3.14 o 
   0   1  12       53.69       47.40      2.75 o 
   1   1  12       62.06       58.18      2.98 o 
   2   1  12      228.89      215.04      4.85 o 
   3   1  12       44.95       52.71      3.36 o 
   4   1  12       41.76       50.15      5.25 o 
  -7   2  12       31.97       35.70      7.41 o 
  -6   2  12       18.23       26.94      4.59 o 
  -5   2  12        4.32        3.74      2.89 o 
  -4   2  12      197.89      208.71      5.46 o 
  -3   2  12        3.07        0.00      2.51 o 
  -2   2  12       52.11       46.12      4.11 o 
  -1   2  12      117.20      106.83      4.97 o 
   0   2  12       43.94       56.99      2.85 o 
   1   2  12      357.96      316.83      5.67 o 
   2   2  12      237.67      256.92      5.51 o 
   3   2  12        0.02        0.75      2.50 o 
   4   2  12        1.47        0.79      2.68 o 
  -7   3  12        2.19        6.55      6.82 o 
  -6   3  12       90.47       90.49      4.56 o 
  -5   3  12       24.35       18.92      3.22 o 
  -4   3  12      217.97      211.25      6.09 o 
  -3   3  12       98.28       97.25      3.86 o 
  -2   3  12       64.83       54.88      3.34 o 
  -1   3  12      225.44      230.72      5.77 o 
   0   3  12       72.74       95.72      3.32 o 
   1   3  12       17.70       23.55      3.82 o 
   2   3  12       10.49       10.27      2.38 o 
   3   3  12       17.78       12.87      2.85 o 
   4   3  12      117.94      120.17      4.31 o 
  -7   4  12        1.71        0.00      6.50 o 
  -6   4  12        0.03        0.00      3.79 o 
  -5   4  12        7.91        9.93      3.02 o 
  -4   4  12       41.49       41.21      3.35 o 
  -3   4  12       48.27       42.24      3.22 o 
  -2   4  12      227.99      220.28      5.42 o 
  -1   4  12      199.80      204.12      7.37 o 
   0   4  12        9.63        5.78      2.31 o 
   1   4  12        4.46        8.22      2.39 o 
   2   4  12       34.80       18.44      2.73 o 
   3   4  12      135.65      128.98      4.21 o 
   4   4  12       64.62       59.47      3.55 o 
  -7   5  12        0.00        0.17      4.61 o 
  -6   5  12        2.21        0.07      4.10 o 
  -5   5  12       70.53       75.61      4.03 o 
  -4   5  12      525.20      506.10     11.69 o 
  -3   5  12      566.40      548.56      7.61 o 
  -2   5  12       30.49       34.20      3.09 o 
  -1   5  12        6.95        3.96      2.70 o 
   0   5  12        6.95        6.28      2.31 o 
   1   5  12       94.34       87.63      4.22 o 
   2   5  12       39.19       66.63      3.27 o 
   3   5  12        0.00        1.41      2.50 o 
   4   5  12      215.27      209.36      5.57 o 
  -6   6  12        7.12        6.94      4.25 o 
  -5   6  12       71.97       87.64      5.14 o 
  -4   6  12       20.13       25.68      3.10 o 
  -3   6  12       25.11       22.84      2.62 o 
  -2   6  12        3.03        0.60      2.74 o 
  -1   6  12      279.90      329.91      6.75 o 
   0   6  12       45.17       33.73      3.02 o 
   1   6  12      529.52      491.05      7.36 o 
   2   6  12      187.04      206.73     12.50 o 
   3   6  12       57.66       57.44      4.26 o 
   4   6  12        2.01        0.00      2.88 o 
  -6   7  12       15.01       16.31      4.29 o 
  -5   7  12        1.70        0.00      3.84 o 
  -4   7  12       62.14       74.83      4.84 o 
  -3   7  12      121.49      138.99      4.99 o 
  -2   7  12       60.02       58.72      4.81 o 
  -1   7  12      284.36      262.17      6.08 o 
   0   7  12      109.69      103.35      6.80 o 
   1   7  12        3.98        3.81      2.43 o 
   2   7  12        1.62        4.32      2.59 o 
   3   7  12        1.29        2.05      2.86 o 
   4   7  12      131.44      144.99      4.68 o 
  -6   8  12        8.65       11.95      7.11 o 
  -5   8  12       51.77       56.14      5.70 o 
  -4   8  12       13.20        7.52      3.00 o 
  -3   8  12        8.10        9.77      2.61 o 
  -2   8  12       52.05       35.74      2.68 o 
  -1   8  12        4.78        3.28      2.85 o 
   0   8  12       28.18       15.87      3.06 o 
   1   8  12       43.64       56.27      3.16 o 
   2   8  12      291.31      312.93      8.57 o 
   3   8  12       53.56       60.87      3.58 o 
   4   8  12        3.03        2.97      3.15 o 
  -6   9  12        1.16        2.49      3.50 o 
  -5   9  12        1.06        4.95      3.28 o 
  -4   9  12        1.38        0.00      3.00 o 
  -3   9  12       37.59       34.46      3.36 o 
  -2   9  12        9.37       10.35      2.52 o 
  -1   9  12        2.70        6.47      3.01 o 
   0   9  12       10.42       14.79      3.01 o 
   1   9  12      217.05      232.90      6.76 o 
   2   9  12        7.91        7.32      2.81 o 
   3   9  12       13.57       17.48      3.08 o 
  -6  10  12       43.98       48.53      4.52 o 
  -5  10  12        0.06        0.82      3.26 o 
  -4  10  12      106.46      101.93      6.83 o 
  -3  10  12       13.53        8.52      3.13 o 
  -2  10  12        0.04        0.00      2.43 o 
  -1  10  12       69.59       74.98      4.66 o 
   0  10  12        0.39        8.35      3.21 o 
   1  10  12       16.13       12.31      3.27 o 
   2  10  12        6.93        8.73      3.14 o 
   3  10  12       60.76       44.36      3.53 o 
  -5  11  12        0.17        0.00      3.38 o 
  -4  11  12       54.19       32.73      3.79 o 
  -3  11  12       56.83       80.39      4.28 o 
  -2  11  12       42.19       48.38      3.60 o 
  -1  11  12        6.08        2.23      3.02 o 
   0  11  12       11.45       11.36      3.18 o 
   1  11  12        3.26        4.04      3.30 o 
   2  11  12        2.24        3.65      2.93 o 
   3  11  12       32.71       43.00      3.87 o 
  -5  12  12        0.67        1.56      3.11 o 
  -4  12  12        1.69        0.09      3.27 o 
  -3  12  12       57.80       54.78      9.60 o 
  -2  12  12       29.70       22.27      3.33 o 
  -1  12  12       99.29       94.56      5.52 o 
   0  12  12       64.26       64.92      4.12 o 
   1  12  12       34.58       48.87      4.05 o 
   2  12  12        3.28        0.14      3.63 o 
   3  12  12        0.16        0.00      3.72 o 
  -5  13  12      125.06      131.67      4.65 o 
  -4  13  12      342.69      325.39      7.65 o 
  -3  13  12      328.02      344.01      7.63 o 
  -2  13  12      136.31      137.43      5.09 o 
  -1  13  12       37.62       25.82      4.41 o 
   0  13  12       11.97       18.43      4.36 o 
   1  13  12        9.60        6.54      3.62 o 
   2  13  12       38.26       56.09      5.42 o 
  -4  14  12       34.23       29.66      4.03 o 
  -3  14  12        2.17        0.32      3.39 o 
  -2  14  12      162.22      148.71      5.33 o 
  -1  14  12      278.19      299.98     14.70 o 
   0  14  12      131.24      128.90      6.53 o 
   1  14  12       25.61       20.35      3.99 o 
   2  14  12       40.37       57.40      5.84 o 
  -3  15  12       23.20       21.88      3.94 o 
  -2  15  12        4.15        4.76      3.45 o 
  -1  15  12       58.14       48.07      6.10 o 
   0  15  12        0.05        0.07      4.39 o 
   1  15  12        3.28        7.04      5.04 o 
  -2  16  12       10.41       20.37      4.95 o 
  -1  16  12       22.69       27.22      5.10 o 
   0  16  12       37.35       34.61      5.67 o 
  -6   1  13       45.08       63.53      5.57 o 
  -5   1  13       22.26       16.49      4.37 o 
  -4   1  13       46.18       42.84      4.31 o 
  -3   1  13       34.58       41.76      4.43 o 
  -2   1  13      426.95      396.10      9.28 o 
  -1   1  13      954.73      979.76     14.34 o 
   0   1  13       99.59      126.36      5.00 o 
   1   1  13       93.23       83.48      3.53 o 
   2   1  13      224.51      267.04      5.72 o 
   3   1  13        1.38        0.00      2.83 o 
  -6   2  13      120.47      130.74      8.15 o 
  -5   2  13      137.48      132.98      6.30 o 
  -4   2  13      540.55      586.66     13.29 o 
  -3   2  13      374.46      405.42      9.55 o 
  -2   2  13      148.90      135.65      5.73 o 
  -1   2  13       76.62       84.29      5.04 o 
   0   2  13       50.15       46.37      2.98 o 
   1   2  13      148.07      158.99      4.40 o 
   2   2  13      237.88      257.98      5.68 o 
   3   2  13       85.92       72.17      4.09 o 
  -6   3  13        6.56        0.00      4.37 o 
  -5   3  13       26.44       22.41      3.65 o 
  -4   3  13      100.38      112.47      6.44 o 
  -3   3  13       16.56       19.30      4.01 o 
  -2   3  13        0.42        1.14      2.95 o 
  -1   3  13      234.92      242.77      6.06 o 
   0   3  13      757.23      746.09     10.90 o 
   1   3  13      170.92      172.73      4.68 o 
   2   3  13      102.98      112.08      4.52 o 
   3   3  13       11.46        4.87      3.04 o 
  -6   4  13       49.85       44.71      5.32 o 
  -5   4  13        0.05        0.63      3.13 o 
  -4   4  13       57.99       68.41      4.29 o 
  -3   4  13      115.86       92.20      8.47 o 
  -2   4  13        2.82        1.80      2.85 o 
  -1   4  13       42.12       54.72      3.73 o 
   0   4  13        1.44        0.00      3.02 o 
   1   4  13        9.30       12.96      3.66 o 
   2   4  13        3.50        0.00      2.63 o 
   3   4  13       33.82       47.39      3.67 o 
  -6   5  13        5.28       12.60      4.79 o 
  -5   5  13        2.45        2.26      4.13 o 
  -4   5  13       60.24       76.74      5.53 o 
  -3   5  13       90.81       82.63      6.93 o 
  -2   5  13      226.93      213.98      5.86 o 
  -1   5  13       37.17       40.52      3.47 o 
   0   5  13      102.49      104.94      7.45 o 
   1   5  13        1.06        0.84      2.62 o 
   2   5  13        1.22        0.58      2.73 o 
   3   5  13        8.57        7.98      2.92 o 
  -6   6  13        0.21        3.48      4.42 o 
  -5   6  13       63.34       67.27      5.12 o 
  -4   6  13       12.60       10.72      3.31 o 
  -3   6  13       14.98       17.95      4.22 o 
  -2   6  13        5.21        0.17      2.96 o 
  -1   6  13       13.19        7.75      3.09 o 
   0   6  13       16.12        4.12      2.87 o 
   1   6  13       15.64       17.83      2.92 o 
   2   6  13        2.79        4.92      2.79 o 
   3   6  13       31.48       25.38      3.30 o 
  -5   7  13       59.74       44.22      5.02 o 
  -4   7  13       24.81       38.07      4.42 o 
  -3   7  13       16.84       19.03      2.92 o 
  -2   7  13       97.45       80.44      4.20 o 
  -1   7  13      400.72      406.56     11.12 o 
   0   7  13        0.29        1.07      3.07 o 
   1   7  13      153.29      144.93      4.37 o 
   2   7  13       99.06       79.43      5.13 o 
   3   7  13       87.53       87.65      4.29 o 
  -5   8  13       79.35       78.62      5.83 o 
  -4   8  13       86.40       89.33     10.79 o 
  -3   8  13       51.53       52.68      3.22 o 
  -2   8  13       15.39        8.96      3.37 o 
  -1   8  13       21.22       28.79      3.65 o 
   0   8  13       15.05       23.67      3.53 o 
   1   8  13        2.03        1.02      3.33 o 
   2   8  13       43.54       30.89      5.25 o 
   3   8  13        9.84       12.96      3.44 o 
  -5   9  13      106.13      108.96      8.87 o 
  -4   9  13        3.93        2.08      4.16 o 
  -3   9  13       30.17       40.96      5.14 o 
  -2   9  13       53.87       43.32      3.77 o 
  -1   9  13      135.49      144.79      5.14 o 
   0   9  13        2.80        7.74      3.31 o 
   1   9  13       68.35       39.17      3.83 o 
   2   9  13      186.72      225.62      8.12 o 
  -5  10  13      144.56      148.19     12.09 o 
  -4  10  13      111.54      115.67     11.19 o 
  -3  10  13       66.33       69.46      4.24 o 
  -2  10  13        0.25        0.00      4.22 o 
  -1  10  13        0.36        0.00      3.24 o 
   0  10  13        0.55        0.00      3.30 o 
   1  10  13        0.76        2.52      3.42 o 
   2  10  13       36.78       46.87      3.67 o 
  -4  11  13       14.12       12.00      3.88 o 
  -3  11  13      152.55      147.66      5.40 o 
  -2  11  13      134.36      136.88      6.53 o 
  -1  11  13       33.81       22.50      3.77 o 
   0  11  13       16.21        6.21      3.68 o 
   1  11  13        0.88        0.83      3.48 o 
   2  11  13        3.35        2.15      3.87 o 
  -4  12  13        1.55        2.75      3.67 o 
  -3  12  13      143.10      162.26      5.62 o 
  -2  12  13       35.52       31.90      4.97 o 
  -1  12  13        9.19       13.69      4.33 o 
   0  12  13        2.83        2.12      3.67 o 
   1  12  13        0.45        0.46      3.86 o 
  -3  13  13       28.61       38.40      4.23 o 
  -2  13  13        0.60        0.00      4.37 o 
  -1  13  13       76.88       86.99      5.83 o 
   0  13  13       67.69       66.02      5.78 o 
  -2  14  13      152.42      152.84      7.50 o 
  -1  14  13        6.04        9.31      5.07 o 
  -5   0  14       73.92       91.53      8.63 o 
  -4   0  14      275.25      290.90     11.88 o 
  -3   0  14        0.14        0.00      5.70 o 
  -2   0  14      606.30      604.29     17.80 o 
  -1   0  14        1.25        0.00      5.54 o 
   0   0  14       34.22       58.35     11.67 o 
   1   0  14       25.65       29.65      4.42 o 
   2   0  14        3.16        1.41      4.33 o 
  -5   1  14      217.01      219.01      9.80 o 
  -4   1  14       38.32       26.25      6.74 o 
  -3   1  14        4.95        4.92      4.20 o 
  -2   1  14       17.11       11.51      4.20 o 
  -1   1  14       37.03       38.43      4.77 o 
   0   1  14        1.06        2.42      2.75 o 
   1   1  14        1.12        0.28      2.73 o 
   2   1  14        1.23        2.19      2.91 o 
  -5   2  14        9.17       13.68      4.73 o 
  -4   2  14        7.29        9.83      4.22 o 
  -3   2  14       21.24       16.32      4.37 o 
  -2   2  14       93.19       93.09      5.67 o 
  -1   2  14       26.33       28.52      3.78 o 
   0   2  14        9.71        9.45      3.15 o 
   1   2  14       35.77       30.21      3.12 o 
   2   2  14        0.34        2.07      2.88 o 
  -5   3  14       12.05       17.18      4.80 o 
  -4   3  14      115.45      134.64      6.33 o 
  -3   3  14       53.48       70.97      5.35 o 
  -2   3  14        2.79       10.36      4.18 o 
  -1   3  14        8.09        7.50      3.30 o 
   0   3  14      256.22      255.19      6.73 o 
   1   3  14       58.54       56.51      3.47 o 
   2   3  14      105.16       85.04      4.11 o 
  -5   4  14       35.20       43.92      4.33 o 
  -4   4  14        0.55        3.97      4.39 o 
  -3   4  14       42.61       43.42      5.06 o 
  -2   4  14        0.03        1.23      4.64 o 
  -1   4  14       49.12       46.38      4.35 o 
   0   4  14      121.06      122.64      5.08 o 
   1   4  14        0.02        0.00      2.78 o 
   2   4  14        0.09        2.02      3.15 o 
  -5   5  14       71.74       75.16      5.86 o 
  -4   5  14      217.03      203.19      7.73 o 
  -3   5  14        6.04       11.18      4.33 o 
  -2   5  14       74.79       80.06      7.21 o 
  -1   5  14        0.58        1.73      3.16 o 
   0   5  14       14.76        4.08      3.55 o 
   1   5  14      127.45      152.36      5.96 o 
   2   5  14        0.50        0.15      3.12 o 
  -4   6  14       54.34       57.05      6.23 o 
  -3   6  14        0.13        0.00      4.12 o 
  -2   6  14        2.20        0.00      3.34 o 
  -1   6  14      131.97      153.46      5.55 o 
   0   6  14       71.45       66.28      7.86 o 
   1   6  14       67.06       65.12      4.44 o 
   2   6  14       34.08       48.70      4.41 o 
  -4   7  14       10.92        9.70      6.50 o 
  -3   7  14      222.70      211.36     12.23 o 
  -2   7  14       58.65       62.92      5.19 o 
  -1   7  14        0.13        0.29      3.37 o 
   0   7  14       51.77       58.41      8.45 o 
   1   7  14        0.39        0.00      3.60 o 
  -4   8  14       11.69       16.76      4.84 o 
  -3   8  14        3.16        0.00      6.23 o 
  -2   8  14        0.82        0.76      3.44 o 
  -1   8  14        0.02        1.01      3.62 o 
   0   8  14       31.44       44.85      4.26 o 
   1   8  14       59.47       75.18      4.69 o 
  -4   9  14       10.90       17.25      4.94 o 
  -3   9  14        0.13        0.00      4.65 o 
  -2   9  14       12.19       16.89      3.83 o 
  -1   9  14        9.56        8.14      3.72 o 
   0   9  14       40.90       30.72      4.13 o 
   1   9  14        0.01        4.10      3.76 o 
  -3  10  14       24.40       26.50      5.40 o 
  -2  10  14       56.30       43.93      5.33 o 
  -1  10  14       12.00       10.83      3.93 o 
   0  10  14        8.75        5.74      4.01 o 
  -2  11  14       64.34       82.18      8.34 o 
  -1  11  14        8.61        4.23      5.07 o 
  -4   1  15       39.33       37.54      5.15 o 
  -3   1  15        3.91        5.34      4.69 o 
  -2   1  15      117.19       86.71      6.01 o 
  -1   1  15       14.30       33.16     10.44 o 
   0   1  15        2.58        4.31      3.74 o 
   1   1  15        4.37        2.43      3.14 o 
  -3   2  15       45.18       43.67      5.46 o 
  -2   2  15       29.10       25.19      4.97 o 
  -1   2  15       27.54       26.54      4.97 o 
   0   2  15       18.36       21.24      4.01 o 
  -3   3  15        0.24        0.00      4.56 o 
  -2   3  15        0.08        0.00      4.46 o 
  -1   3  15       96.43      105.46      6.33 o 
   0   3  15       72.58       67.34      4.85 o 
  -3   4  15       63.56       57.09      8.50 o 
  -2   4  15      152.95      171.56      7.25 o 
  -1   4  15        1.55        0.00      3.78 o 
   0   4  15        2.39        3.10      3.97 o 
  -3   5  15        4.60        4.95      4.72 o 
  -2   5  15       38.99       47.49      5.54 o 
  -1   5  15        4.99        7.45      3.91 o 
   0   5  15       17.64       20.64      4.15 o 
  -2   6  15       77.42       82.60      6.11 o 
  -1   6  15        7.03        6.00      3.89 o 
                                                 
